# Supplementary material for: Sex Chromosome Evolution, Heterochiasmy, and Physiological QTL in the Salmonid Brook Charr Salvelinus fontinalis
Source: G3 (Bethesda). 2017 Jun 16;7(8):2749–62. doi: 10.1534/g3.117.040915 (PMC5555479; doi:10.1534/g3.117.040915)
Supplement: Supplementary file 5 [file 2749FileS1.zip]

Archive with 8 entries (5 files):
- additional_file5_File_S1_rqtl_input_files/
- additional_file5_File_S1_rqtl_input_files/Sfon_female_map_v4.3.loc
- __MACOSX/
- __MACOSX/additional_file5_File_S1_rqtl_input_files/
- __MACOSX/additional_file5_File_S1_rqtl_input_files/._Sfon_female_map_v4.3.loc
- additional_file5_File_S1_rqtl_input_files/Sfon_female_map_v4.3.map
- additional_file5_File_S1_rqtl_input_files/SfQTL_phenotypes-full.qua
- __MACOSX/additional_file5_File_S1_rqtl_input_files/._SfQTL_phenotypes-full.qua
