# Supplementary material for: Sex Chromosome Evolution, Heterochiasmy, and Physiological QTL in the Salmonid Brook Charr Salvelinus fontinalis
Source: G3 (Bethesda). 2017 Jun 16;7(8):2749–62. doi: 10.1534/g3.117.040915 (PMC5555479; doi:10.1534/g3.117.040915)
Supplement: Supplementary file 5 [file 2749FileS1.zip › additional_file5_File_S1_rqtl_input_files/Sfon_female_map_v4.3.map]

group   1
114992   0
45506   0
128541   2.336
1247   8.741
79065   8.741
62547   10.078
43883   10.194
85751   12.346
50900   15.4
107725   19.337
112860   20.297
65206   21.434
204966   21.522
105885   22.634
29074   23.986
10026   26.021
66325   29.035
12541   29.888
89289   29.888
139302   33.245
92975   35.392
90920   35.392
51707   36.175
125524   37.929
140742   39.976
70726   42.111
26497   45.725
5306   47.43
36665   52.713
127771   53.996
13743   55.479
57692   57.457
103825   58.066
99311   62.567
31551   71.212
42888   74.553
65607   76.07
65532   77.391
95212   77.391
138739   80.447
70277   82.847
127260   87.448
46991   89.852
47780   90.745
91360   91.643
39397   92.835
121662   92.835
38232   96.498
12703   97.091
92332   97.091
126963   97.091
61325   98.6
12737   100.093
59771   101.9
36488   102.565
32805   103.218
199124   103.867
51089   106.282
680   108.213
102710   114.895
19991   116.997
85877   119.112
81559   119.112
43425   119.112
82717   122.772
102846   124.571
110312   125.763
39470   125.763
79801   127.367
99958   132.594
197722   132.594
126377   132.594
63039   133.187
17773   133.994
55838   135.577
12634   135.577
7982   135.577
59164   135.577
99893   136.768
10899   136.768
87962   137.967
64048   138.564
80945   139.186
130183   140.483
57515   143.7
11960   144.672
127256   147.655
30115   147.921
52586   149.577
867   150.236
41650   150.931
41922   151.938
86921   153.856
59018   156.25
117328   156.25
97385   156.25
46004   160.481
68707   162.996
124561   163.647
103962   165.446
36741   170.419
15227   173.959
21929   175.149
120379   180.767
106614   184.003
15997   184.266
54257   184.266
69322   184.266
26704   185.457
54058   189.596
54066   190.947
36598   192.744
55763   192.744
67973   194.93
14295   196.524
32239   202.017
48609   202.859
206489   202.859
6082   204.717
105224   206.396
122337   211.338
69916   216.125
109120   217.297
90401   219.441
45500   221.625
131501   229.438
11056   229.438
115849   230.635
36750   232.466
71664   236.09
5215   236.757
112307   237.135
109217   237.349
75877   237.349
68858   237.349
109570   239.731
96476   242.12
80474   242.795
94740   243.786
137743   245.8
21483   247.376
96641   248.312
46044   251.85
33854   254.891
69138   255.489
16740   256.682
87633   257.273
89616   257.273
77765   257.865
77055   258.487
72152   259.182
118806   261.86
23435   265.617
70424   266.366
91183   266.366
50342   267.556
201775   267.556
139377   269.237
108747   271.802
93861   271.802
87513   272.992
35340   272.992
17600   275.704
205665   278.465
50158   278.465
123704   278.465
37724   279.057
56166   279.648
80900   281.236
44017   282.037
7539   282.037
54094   282.039
38542   283.257
32762   306.524
103723   342.694
group   2
37169   0
59247   0
81112   25.541
138038   25.541
7697   39.127
54234   40.123
18960   40.846
21586   40.846
2765   40.846
18718   42.443
199535   43.409
24737   46.131
86337   46.848
33822   46.848
127380   46.848
140473   47.44
206207   49.236
96316   49.84
45865   51.777
23464   57.202
68907   61.673
195846   62.795
74813   76.532
126011   76.532
207617   86.476
32038   94.365
123398   96.786
134290   96.786
94395   96.786
81988   102.11
87051   104.36
52565   108.872
212   110.386
71145   111.533
85963   129.791
57887   129.791
23181   137.871
47228   147.183
50375   149.486
11502   149.486
66019   149.486
118459   153.146
107209   153.146
49753   154.773
64511   160.615
83474   161.206
54173   164.455
20106   166.873
60197   172.141
25610   174.654
11088   177.353
82343   183.977
103166   186.28
56038   188.802
125298   189.996
55665   189.996
51292   192.406
85097   192.406
48921   196.997
7045   199.228
76185   200.423
89814   200.423
28305   200.423
132852   201.614
58082   201.614
201690   202.804
27710   205.646
56604   206.708
207551   207.017
81367   207.609
110605   207.609
63989   210.019
72331   214.316
18453   214.316
84843   221.555
49423   222.212
114842   222.212
105192   233.904
124350   235.636
15814   236.48
24088   246.104
115317   248.324
101462   251.074
89273   255.401
103904   256.608
22471   257.116
6605   257.798
137709   258.134
81167   258.391
69674   258.987
88235   259.73
26008   261.986
109253   263.148
25331   269.484
60191   269.484
78429   272.871
47169   274.519
69577   277.494
43691   285.179
45737   287.468
53638   291.706
25687   297.667
36223   300.145
89559   302.958
113673   308.977
20450   312.692
8809   317.877
group   3
51553   0
15520   4.368
2781   4.368
41969   6.778
55100   6.778
138135   8.333
126584   10.038
90948   11.677
51372   13.115
127319   14.648
36490   15.095
41522   15.85
73535   16.966
3172   18.235
21113   18.235
124854   18.783
231153   19.418
129983   19.418
66649   19.418
65229   19.418
17713   19.418
137848   20.091
65950   20.602
30061   20.602
24867   21.37
109965   22.107
48395   23.443
97278   23.572
141993   24.765
95361   25.957
111364   25.957
58365   27.148
46481   27.158
24100   28.962
96065   31.43
137327   35.141
115199   35.735
133394   36.925
112404   37.517
59852   37.517
48468   37.517
81394   37.517
94377   37.772
110530   39.065
71671   42.318
103139   46.598
62342   49.272
77556   51.136
243006   52.9
47129   52.9
109603   54.091
96784   55.281
11513   55.281
131908   55.873
129175   56.465
56087   56.943
82529   60.385
4556   63.862
136989   64.696
99571   67.263
31285   68.8
171930   72.077
49088   72.077
191371   74.778
78906   77.612
91279   79.159
115356   82.068
33586   82.996
90770   83.014
202501   84.81
68062   84.81
96711   86.103
140787   86.87
130727   89.629
112101   90.832
85893   91.17
129390   91.426
131187   92.62
32294   102.097
208628   104.821
114682   122.484
119412   122.484
77145   140.74
5856   140.74
103681   143.15
98033   144.337
3445   145.543
110973   149.523
15174   152.059
85121   153.268
137923   158.89
198652   161.255
133545   162.861
12039   164.541
61673   169.729
49379   173.828
127001   173.828
45649   177.097
51771   180.41
100967   181.834
92164   189.184
57655   194.413
23958   195.066
93262   196.759
26923   197.568
96453   197.568
91029   197.568
32865   198.404
19683   200.913
91417   201.77
48234   201.77
43057   202.982
87251   204.161
94870   206.22
142374   207.563
91304   208.975
141113   208.975
126574   211.314
24588   214.428
50690   215.623
10610   217.421
35926   217.421
139950   218.013
62126   223.545
114128   224.562
557   227.25
77533   228.449
116953   232.757
94640   232.757
73418   233.448
106367   236.788
61402   238.799
3214   239.464
69051   242.568
97742   246.714
72098   251.152
127891   253.381
45751   254.306
48342   255.268
60016   255.374
21252   264.206
86801   266.773
27670   268.85
7600   272.669
group   4
31220   0
50951   4.561
90170   5.272
101544   5.878
93536   6.043
102967   6.489
84117   7.299
78937   7.843
107612   9.326
12619   10.989
59102   12.688
39193   12.688
597   16.348
9904   16.688
128302   17.3
111156   18.587
81906   18.785
250936   19.639
108418   22.405
207538   22.432
105237   22.606
18888   24.668
7187   28.306
126263   30.412
101206   32.248
39340   32.295
108053   32.887
101645   33.481
84344   37.364
48079   41.562
94330   46.719
122834   50.265
59232   50.265
100066   63.055
102962   66.51
18516   72.383
40753   74.43
40779   76.337
31532   76.337
53279   85.335
125983   85.335
206964   87.132
15014   88.322
20214   88.914
24336   90.105
89144   91.295
72415   91.935
34312   93.752
42228   101.259
133053   106.76
92278   107.361
66075   114.878
39753   114.878
100941   124.714
98630   124.759
44906   126.907
16796   131.329
78261   132.457
87937   133.197
39405   135.808
121506   138.392
104462   139.688
49299   140.333
72831   140.925
198443   142.115
141327   143.312
127713   150.928
30114   150.928
138587   155.229
126980   160.828
14414   160.828
113201   162.854
30126   166.65
16954   172.815
29310   178.628
99754   179.81
39085   181.26
2650   184.952
26644   185.675
132646   187.695
43574   189.708
66490   192.369
29528   192.369
33191   195.4
57406   195.4
51272   203.01
7217   203.01
3674   206.041
89530   206.041
47314   208.922
1648   209.756
63314   214.452
45442   215.088
96275   215.781
98607   223.405
105734   227.185
208594   230.176
71408   238.496
131931   240.329
664   241.628
33569   242.93
116998   245.229
83704   249.166
130984   252.52
65708   252.52
191616   255.726
72166   258.368
55815   261.785
24757   264.62
103538   267.337
group   5
58047   0
23171   0.23
73236   2.014
14185   2.681
126061   11.591
32160   11.591
200734   18.558
25068   22.297
134172   28.419
141921   30.408
88640   33.696
3469   35.651
114067   38.692
56022   41.686
127470   42.462
102865   47.999
94396   51.596
104327   52.241
17174   53.477
42483   63.274
37572   66.783
131308   67.82
413   74.5
40628   81.27
92197   87.937
100148   89.224
29181   90.908
13103   90.908
133415   93.244
45022   96.216
10027   97.274
57344   98.558
142385   98.868
50503   99.373
30611   99.373
132330   101.531
123754   102.969
87165   102.969
57377   104.769
139516   104.772
129200   105.363
27886   105.955
197033   109.942
48028   113.968
80352   113.968
81717   118.855
125623   121.117
87979   121.498
32942   124.37
84301   125.609
2015   126.64
34878   129.059
123426   132.106
2422   133.97
204741   143.531
55008   152.036
37047   152.036
104209   156.8
35809   157.556
205867   157.556
98215   163.684
127481   171.634
112132   176.375
13090   176.375
70708   177.451
18304   179.575
47851   181.791
22442   184.127
112280   184.782
32831   188.483
76273   188.483
105413   191.53
82821   194.552
22130   194.552
125487   198.459
106051   199.087
53889   199.92
53162   202.315
6292   204.066
2456   205.295
80558   205.295
55813   209.41
80722   210.785
76047   212.096
127338   218.786
55810   220.151
56701   221.945
74305   223.136
65478   224.969
48723   224.972
77339   229.394
19336   232.66
26628   234.135
47968   235.073
120284   236.302
109390   236.376
41712   237.021
200759   238.251
137782   238.275
128012   240.151
25728   242.585
107483   243.112
39069   243.823
91630   247.533
64970   250.63
125977   254.608
17321   254.64
2605   255.566
97580   260.867
85980   260.867
81919   262.269
group   6
133547   0
97015   0
9214   8.247
123363   11.469
32199   13.15
140074   15.718
72604   19.667
108188   25.885
99564   27.89
32420   27.89
12763   30.044
116347   31.488
24072   31.491
41295   31.491
16282   32.235
29228   32.925
25561   35.651
91843   37.044
1729   39.223
101696   51.225
131500   57.44
71263   61.427
112669   64.86
64428   64.86
140045   66.468
128975   72.196
35389   73.495
50822   77.786
26797   80.998
100   83.755
5895   86.993
125577   87.839
37964   88.78
14104   92.927
30672   94.425
74696   98.591
78059   100.385
7168   100.979
28499   100.979
87643   100.979
128307   102.49
118029   103.398
57951   103.637
95598   103.811
104779   103.988
122699   104.58
59929   105.171
99351   105.171
64673   106.968
115623   108.234
113752   113.81
17878   117.826
73649   118.635
42864   119.182
109779   124.549
198197   127.188
48601   128.114
50759   129.534
43809   135.357
127604   136.829
30989   141.483
21638   141.483
85345   143.279
2134   143.871
87351   144.463
101748   145.054
58877   146.245
120024   146.245
91653   152.952
30806   156.77
128630   159.428
49319   163.805
54512   164.442
50428   173.772
129762   179.583
202175   181.654
124714   184.873
128549   185.56
100107   185.989
132660   185.989
130917   186.795
26752   189.552
40722   189.915
27239   194.376
61755   197.003
128969   199.413
57181   200.884
26676   201.667
128367   202.443
58080   203.592
81979   203.704
6488   207.812
71370   207.812
88064   207.812
42639   208.004
69258   208.462
84814   208.603
120480   209.616
35760   212.036
77168   212.036
139538   214.483
41183   214.624
138259   216.849
16942   216.879
90261   217.47
10367   218.062
109404   218.062
102532   218.657
109328   220.265
42405   221.044
83351   223.923
97748   224.666
102718   226.463
47494   226.463
30751   228.26
130754   228.86
122735   230.947
8216   233.466
104493   235.525
28322   238.407
92341   239.733
499   240.791
110919   241.526
13255   243.322
46739   243.322
49795   245.357
71884   246.335
114463   247.339
30398   248.953
49783   251.132
79233   251.132
55370   253.542
52020   253.542
35620   253.61
15810   258.477
139081   258.477
group   7
36222   0
23491   0.986
37136   3.142
122377   5.948
78856   13.608
87155   16.208
1661   23.631
79473   27.106
98809   30.871
128659   31.76
113561   32.393
71125   35.7
50409   37.288
124808   39.696
126685   40.84
85695   40.84
207281   46.432
89700   48.858
72348   59.117
72384   64.52
50867   64.52
79465   69.462
21259   69.462
95761   72.454
95377   72.458
56424   73.876
98549   79.906
14820   82.914
72746   86.37
47432   90.053
24156   94.11
49883   98.104
137292   102.848
128027   105.188
94695   108.348
60211   109.908
50776   112.076
65709   112.076
44803   116.96
107928   118.088
37288   120.426
79195   122.117
31617   124.49
129731   126.724
101121   129.772
37525   131.937
101016   135.052
82349   137.093
538   137.689
114902   137.689
116782   137.689
85480   138.28
93176   145.21
205192   145.21
185828   154.918
57294   154.918
73970   156.981
41608   157.824
48821   160.347
49370   160.347
38199   163.187
62109   164.583
39626   166.997
15447   175.014
21620   177.074
21825   177.668
24885   182.614
88085   182.614
110754   182.614
40370   185.026
25525   187.895
107165   188.774
127484   192.314
61647   192.979
48933   197.197
110718   197.197
131804   197.197
52099   197.838
87151   199.849
58955   201.437
37791   202.153
38231   204.477
16032   207.82
95754   212.847
99999   213.575
98715   216.198
58282   220.508
102946   220.508
25423   221.1
54822   221.1
109183   222.375
42986   222.377
202553   223.044
74518   224.397
78325   225.745
47379   226.531
8905   227.067
125156   227.659
102644   227.659
2320   229.462
207670   231.264
32723   231.264
57778   232.183
48582   233.744
83524   235.007
86028   235.007
81770   236.411
121268   256.216
99852   256.216
group   8
109726   0
117512   1.83
117693   11.627
24689   25.353
54702   25.353
122913   28.029
106843   31.437
8082   31.437
51904   35.74
51199   37.26
111587   38.732
207013   38.732
34867   40.776
21562   42.949
67173   42.949
120047   42.949
31266   44.143
132526   44.737
84369   44.831
101509   45.411
89907   45.485
2189   46.642
137610   48.656
82668   50.003
18388   50.106
67813   51.297
26063   54.976
70909   56.326
75598   57.647
113527   59.167
124771   60.68
34536   62.179
51317   62.179
112845   65.662
138789   67.182
138753   68.004
125882   71.276
2511   73.554
85489   74.277
1956   74.277
101046   74.277
83834   81.903
90315   83.715
61844   84.912
99168   86.714
75313   90.577
42503   100.121
125343   100.121
39030   101.342
204019   114.728
204007   119.771
65699   120.539
86487   122.144
81954   123.846
61982   125.518
18766   125.518
107644   127.906
108340   130.344
77703   131.535
90137   132.275
129834   134.815
248   138.745
91578   140.077
94509   140.077
115961   142.993
8129   144.97
102745   145.126
48376   145.268
20461   145.574
50247   151.816
201   151.816
106772   157.323
139575   157.986
98503   158.022
91012   158.048
82756   158.08
180130   159.238
201178   160.776
13412   161.957
38532   162.812
204067   162.994
53594   163.242
205269   164.025
135771   164.025
44370   164.025
132132   164.025
4458   164.025
106129   164.025
16145   164.025
105617   164.025
77660   164.025
102833   165.499
27957   165.702
15422   167.005
135587   167.005
135625   167.596
38307   167.596
20779   168.188
15359   168.188
91854   168.78
87276   170.288
54296   171.771
67696   171.771
111862   171.771
73971   173.297
68755   174.268
52825   175.87
107336   179.039
128481   180.532
103263   181.921
3383   183.196
55677   185.164
group   9
79920   0
63545   2.929
105858   2.929
59551   2.929
32058   4.726
35596   6.342
48814   7.111
9844   8.787
105742   10.476
126360   13.159
56295   13.159
129624   13.159
141906   20.158
99211   22.387
132730   26.014
203947   30.027
105656   30.027
106549   33.061
65529   36.109
94294   42.043
47691   50.149
44507   52.66
23537   53.682
35876   54.65
203519   57.097
88342   62.939
6360   64.256
9259   71.165
20495   75.672
76559   76.655
135471   78.165
84777   81.565
77196   84.746
141335   86.217
77894   88.158
101225   88.819
67063   94.754
110721   99.705
23417   104.366
53737   109.905
28366   120.662
66238   132.543
33303   132.543
128240   139.29
5414   140.595
87180   141.87
44757   142.462
65642   146.577
204842   147.36
92260   148.27
82369   150.063
199311   150.949
56654   152.462
120017   153.952
108054   154.759
37606   155.733
19452   156.325
197892   156.325
49570   160.109
114225   162.163
28215   163.662
92626   163.662
130703   164.253
50330   165.46
74325   166.634
96006   169.666
88168   169.666
100426   170.856
115700   171.448
55046   171.448
1924   172.294
52352   173.999
83526   174.001
74101   174.001
74133   174.001
48048   174.001
6016   177.662
97632   177.662
100209   181.665
20448   184.476
33699   184.476
94391   184.476
59014   185.067
109656   185.067
132812   185.067
54640   185.067
49341   185.067
26819   186.864
27770   186.864
206784   189.274
54192   189.274
20762   189.274
121258   189.274
120566   189.832
74868   190.457
204867   190.457
14521   192.868
93680   192.868
46661   192.869
51743   195.533
123973   200.419
106501   205.254
36428   206.492
264342   206.492
100184   230.11
group   10
42928   0
88440   7.664
63667   7.772
69681   8.915
66654   10.111
141658   10.111
93259   10.125
92409   10.509
138429   11.299
70569   11.299
128241   11.794
134345   12.493
22061   14.294
70300   16.318
101058   17.997
112586   26.729
102758   34.425
125520   37.178
85603   37.772
106796   37.772
76995   37.772
93216   37.772
84325   38.364
29463   38.364
76958   38.364
97560   39.182
101631   39.973
92012   40.739
49444   41.641
15816   42.506
138590   44.895
77797   45.66
114400   47.29
38114   47.29
22745   47.29
103534   47.29
57015   47.29
90574   49.733
18727   50.16
74071   50.893
64514   52.08
27920   52.08
130431   58.338
35197   58.338
11269   66.637
118670   66.637
2033   70.615
110502   71.533
84614   71.818
56107   72.123
74014   72.123
47488   72.319
20935   73.084
78206   74.188
84499   74.877
23182   76.295
37952   76.295
119056   77.701
133267   79.549
118354   80.493
88405   83.923
84645   87.323
19079   90.385
12715   91.417
117728   91.954
130537   92.095
22797   92.095
122466   93.159
137338   93.283
110158   93.96
109317   95.325
109611   98.074
94821   98.074
133683   98.666
126981   98.666
73876   100.048
140684   102.443
8076   102.701
50384   104.202
115206   109.664
98449   109.664
140781   113.888
114487   116.377
100334   116.377
109236   118.369
79111   119.349
132885   122.203
53888   125.668
99120   132.975
56883   136.365
6718   136.365
2068   136.365
55899   136.959
2281   138.15
113985   138.745
95011   140.143
69346   142.344
7052   142.936
134551   142.936
102911   142.936
138299   142.936
57536   144.03
103281   148.633
30070   153.04
107649   156.217
93342   157.863
127244   162.847
133180   169.214
134049   170.417
36089   171.048
71596   180.756
133144   180.756
113071   182.948
99970   188.786
44633   188.786
72629   193.083
141533   194.274
125138   207.007
19690   209.764
112232   216.919
21434   220.661
140426   220.661
90544   220.661
119674   224.448
group   11
67228   0
80645   5.059
274215   25.442
132779   37.025
113566   38.303
46986   43.437
116251   48.587
110191   52.047
108692   53.011
134023   55.826
54122   57.261
56763   57.261
35530   57.261
208988   57.261
67423   57.261
139061   57.502
58397   61.015
115164   64.878
84304   67.455
46975   67.455
15994   67.455
95257   68.047
101199   68.047
74886   68.047
83917   68.047
62699   68.047
77539   68.37
112488   68.637
65098   69.815
93011   70.423
83627   70.423
106388   71.168
113963   71.611
94178   72.205
105387   74.005
55525   75.496
52366   76.993
125514   76.993
32590   79.005
79239   80.981
51258   82.969
3365   83.563
99405   84.156
126295   85.347
83969   86.359
207091   87.576
38223   96.247
100452   96.247
102402   105.672
11357   108.111
7991   109.517
68618   109.517
98428   112.548
96239   113.74
57430   116.159
191113   119.627
73407   121.011
81689   121.011
194052   121.011
117464   122.204
109852   123.648
43856   125.122
36076   125.122
45062   127.329
105583   131.731
115131   132.511
40080   134.267
207897   134.897
78187   135.417
26888   136.938
21306   138.372
139273   142.59
80927   146.394
35618   146.394
46173   147.426
78760   153.909
51410   153.909
98791   153.909
12968   158.211
51971   160.344
119703   162.461
127834   169.959
125953   174.149
133268   180.042
21179   180.042
46615   188.596
68957   193.071
8146   196.34
21553   198.306
121367   200.681
31624   212.651
65804   212.651
group   12
42032   0
75912   2.627
28858   4.833
104756   5.979
87410   7.353
78642   8.761
55001   8.761
69411   8.761
105349   10.097
60768   15.153
57747   16.821
87605   17.691
131330   19.472
8624   21.633
18333   21.689
63924   24.213
39444   30.169
72267   30.189
72276   30.189
26069   31.218
19484   33.185
5776   33.185
56889   36.226
57273   42.735
31499   50.64
111483   50.701
43073   51.841
47490   52.638
14636   54.331
196794   56.828
23906   57.979
62015   65.75
49782   67.525
85075   67.525
59640   70.223
296   71.164
78503   74.177
29787   77.986
51361   79.288
46174   86.421
41354   88.612
102720   90.724
21696   90.724
69090   91.539
49470   92.31
53605   95.551
109542   95.551
17121   99.56
74268   100.715
88479   101.851
23405   109.866
17277   109.866
91025   119.9
96078   120.817
15856   120.817
101883   131.306
31168   135.671
44994   135.927
18335   137.861
52332   139.07
60195   142.402
88912   145.8
17599   147.018
82464   150.155
77388   152.621
62559   153.249
120108   158.409
12378   160.032
50501   160.032
124990   167.249
77629   171.611
93076   174.877
1175   175.504
35120   177.064
69462   178.641
94439   178.641
138397   178.641
117082   178.641
56396   179.832
19920   179.882
135456   181.38
88309   182.9
92193   182.9
50779   182.9
108215   183.734
117327   184.867
76809   186.226
64670   187.108
74790   188.007
52367   188.634
31381   189.238
71641   189.824
141515   190.577
111655   192.102
105537   192.108
46881   192.81
88404   193.536
62408   194.609
99176   195.794
44584   195.794
57521   199.016
group   13
29556   0
37584   7.517
58281   14.44
3151   22.607
94407   24.073
82414   24.073
112510   24.073
36109   24.073
35582   24.073
58588   24.804
60511   25.827
84808   25.859
11123   26.451
65450   26.451
116700   26.451
22823   26.451
55748   27.147
38919   29.437
205246   31.797
62437   34.449
5551   35.826
527   36.83
108028   38.308
19025   38.326
138804   39.809
136176   40.407
82875   40.413
52181   41.258
18353   42.103
13929   42.695
74044   44.312
111142   45.08
61598   46.204
55070   46.269
86998   46.861
62709   47.682
114205   48.96
35376   50.193
204976   51.017
122585   51.144
89825   52.533
35335   53.203
137050   54.653
62727   57.687
113417   57.687
102983   60.119
106374   62.511
1211   63.482
35346   67.44
104529   69.699
49393   72.94
71554   72.94
112055   74.203
205406   79.638
136046   84.128
205263   84.83
26993   87.64
116387   88.981
47199   90.601
43446   92.142
32851   95.739
50588   97.499
189774   99.771
51633   99.771
99115   100.365
121749   103.537
60981   108.796
52834   113.963
94816   116.422
77495   119.385
47197   119.385
46512   121.181
92283   121.181
38043   121.181
121150   121.181
89896   121.181
80071   121.181
76746   121.773
51642   121.773
68108   123.67
82485   123.918
136144   124.296
78130   125.568
11188   127.462
75828   131.411
125925   133.403
82911   134.663
2909   138.042
5127   142.061
39759   142.064
206462   146.874
48852   150.778
115455   154.072
54337   157.386
13236   158.582
96751   165.694
912   167.883
136088   169.097
213284   170.772
100509   172.587
2897   173.54
63488   173.54
36250   173.54
141741   174.365
63806   175.673
264740   176.146
67320   176.509
105740   177.16
85262   177.737
140482   177.793
110845   177.793
59849   178.665
21539   179.579
77721   179.579
85795   182.71
46598   184.464
87040   192.194
group   14
32724   0
79800   6.628
74438   9.398
7011   11.824
22762   11.824
65467   15.485
1029   17.281
102425   18.685
46154   21.496
214624   21.496
52101   27.05
53621   32.255
59435   37.591
72339   45.664
69365   50.573
86005   52.643
140493   61.731
122723   66.124
28087   69.631
37848   73.687
37391   76.013
55903   77.546
82864   77.546
54932   79.843
100675   82.463
24034   85.432
24179   87.504
115070   90.916
92398   90.916
91910   93.951
98923   97.878
103049   112.548
40909   112.548
13697   114.344
61992   115.537
7682   119.798
64310   123.079
207402   124.28
973   132.224
199971   133.14
60966   133.14
140232   135.974
75254   142.241
76821   144.713
101103   147.763
137022   150.204
133716   155.866
118186   157.284
105745   159.859
50404   161.761
57077   162.597
138075   171.516
group   15
110649   0
72325   2.16
23950   5.643
96938   8.833
111512   10.088
6497   10.097
91576   11.839
32795   11.839
84001   15.234
56558   19.189
123868   22.982
92165   22.982
11993   24.778
50227   24.778
87473   25.37
92405   25.37
134325   25.37
207753   25.962
202941   26.99
77099   28.962
135048   30.104
115627   31.357
83678   31.949
205597   31.949
68770   32.54
9127   32.97
95491   33.732
7976   35.281
52693   35.325
100359   38.565
102571   38.565
93093   38.565
45855   39.166
73091   42.578
131327   45.824
111431   46.525
127185   47.674
94065   49.363
101503   56.412
114005   56.412
103193   56.412
8259   56.412
206331   56.412
126041   59.748
64753   63.311
92195   65.588
73320   67.985
83882   71.108
63050   73.694
66996   75.277
47832   77.7
137759   79.023
114364   83.348
100947   84.994
56822   88.743
77776   88.743
79362   90.444
119710   92.255
68884   99.365
78603   102.532
121107   105.438
108769   106.163
64996   106.165
100160   108.553
82742   112.715
124095   115.323
122006   118.975
51325   120.664
24536   122.394
27158   124.178
185277   127.491
188503   128.766
107605   130.565
72135   131.385
64791   132.21
137104   134.501
63608   134.924
39034   137.383
106626   139.6
30919   141.762
77542   144.43
103313   144.43
10015   147.142
70216   149.89
40488   149.89
207112   149.89
95112   150.731
51814   154.145
203327   155.945
49395   155.945
17200   156.537
68934   157.727
129171   157.727
124762   159.339
102127   160.112
134380   160.112
91813   160.112
202911   160.124
85449   161
12647   163.836
131878   166.182
81875   166.774
96957   166.774
30389   167.366
39851   169.162
105277   169.162
64303   169.434
94185   169.752
134071   169.752
66813   169.752
195026   169.752
139347   170.344
12415   170.344
21441   170.344
38356   171.266
108291   172.079
2338   172.803
17966   174.006
92407   175.197
17288   175.197
123831   175.543
47255   175.787
53897   176.671
54719   177.567
76575   177.567
82192   178.002
4666   178.157
61969   178.739
22916   179.51
128003   180.718
117702   182.805
104821   183.543
12633   183.639
33634   184.283
group   16
22391   0
41565   10.377
139144   11.231
127301   11.231
60522   13.032
62753   14.226
72275   14.226
14349   14.226
98823   14.226
84297   14.226
100900   15.535
10122   18.245
58330   20.677
119311   22.089
18203   22.928
89584   24.4
86043   26.235
4678   33.59
102477   33.59
65256   37.759
115151   38.2
15704   38.2
43549   38.2
89904   38.2
81516   38.794
113905   41.206
110151   42.952
91729   43.846
184007   46.425
127139   47.774
89290   48.418
97472   52.086
32524   52.086
34549   53.277
93883   53.277
25814   54.764
47155   59.423
33962   59.423
96312   59.423
108468   60.618
55054   63.032
11790   63.626
4935   64.217
4301   67.88
79519   67.88
68665   69.261
87739   76.782
142122   87.519
46715   87.519
118085   89.94
128794   91.913
73379   92.844
73138   96.603
42666   100.913
46913   104.755
45693   105.494
53817   106.968
34089   106.968
117252   107.89
113044   108.942
20308   110.324
204056   115.586
21047   118.711
56662   120.515
30470   121.111
105433   121.705
122046   123.73
39920   125.691
42086   129.658
689   132.432
134950   133.892
66260   137.558
71133   137.558
137502   139.671
24857   140.705
129242   141.745
128183   141.745
34195   144.442
33270   145.367
121997   145.367
13699   146.557
52543   146.557
90410   146.557
44652   148.815
55585   151.495
206611   152.718
1999   157.294
2372   167.555
107141   167.555
47399   181.476
group   17
30217   0
48552   3.885
125637   4.845
124581   5.702
131291   5.702
83768   5.702
110123   5.702
50565   6.892
89769   7.942
123738   9.054
49117   9.057
43095   9.863
17298   10.455
112732   10.455
75713   13.277
82497   17.163
128203   17.163
92245   22.762
184737   23.072
17130   23.485
8590   25.026
86122   26.331
99221   27.96
130581   30.55
10345   32.784
128652   33.498
70511   33.826
40091   33.941
47072   34.215
109307   36.324
70811   37.78
64894   39.806
20336   43.917
75585   48.237
6827   49.007
74913   50.017
58471   50.017
8492   50.017
28386   50.609
9032   51.201
29111   51.201
30350   52.998
185823   52.998
113413   52.998
79163   52.998
78043   52.998
118860   53.346
25755   53.588
9906   53.614
110856   54.657
42703   56.332
59296   57.501
98269   58.725
72923   59.916
198831   59.919
101918   60.157
110168   61.363
76886   61.809
38644   63.838
12648   65.288
81398   67.698
91858   67.698
125118   68.892
34234   69.98
102236   71.116
78538   71.944
132076   72.807
102437   74.796
22967   77.228
140233   77.888
38628   80.166
125203   82.548
67898   84.354
67763   85.965
79917   92.756
25461   92.756
53054   97.555
103207   102.087
14467   105.366
2380   110.614
14203   111.943
194040   116.116
95614   116.116
89731   120.413
96658   120.413
127710   122.359
59038   126.547
138285   130.261
80384   130.261
237672   134.957
45492   139.961
15880   141.481
49051   154.856
66803   155.475
51142   157.335
51331   157.335
204756   158.249
92915   159.308
136840   167.02
106308   168.361
115220   171.826
83511   176.133
54466   177.613
group   18
13883   0
111173   2.25
205570   2.25
41463   2.991
26770   5.247
68482   5.247
82372   7.663
105439   8.246
123958   8.249
79070   10.489
95624   13.228
75420   15.518
16586   15.518
124225   16.115
45365   19.782
117859   19.782
51948   20.582
34578   22.187
5382   23.683
3213   26.434
46933   27.031
125322   27.623
115496   28.525
18698   29.403
4671   29.995
27657   34.85
50493   36.729
545   36.729
91330   38.547
105430   49.733
96011   50.66
132353   56.549
130555   56.549
32334   61.573
118096   63.071
38516   64.561
114548   67.073
99093   68.05
16889   70.377
246701   72.134
64847   72.896
57529   77.844
66193   79.62
56728   79.646
21720   80.945
46071   81.797
79427   84.037
65861   86.1
135636   87.502
202223   93.111
77445   93.111
199929   98.072
26731   102.937
31010   106.638
117699   108.031
3580   108.031
42716   109.827
30007   109.827
131104   109.827
96128   109.827
55098   111.967
82282   113.037
36100   114.98
112195   119.152
60103   121.365
32585   122.291
72363   122.958
91793   124.944
76517   124.944
70850   129.886
99864   129.886
130430   135.482
34101   135.482
25783   136.276
84805   137.023
97589   138.069
88524   139.529
13970   140.683
40044   142.045
46305   143.242
84526   145.063
192642   147.597
139606   149.041
57870   152.263
8327   153.393
22909   153.396
29530   153.396
5408   154.844
112631   157.254
138601   159.89
131360   161.833
56638   161.833
57752   161.833
34093   162.427
140934   163.621
7142   163.621
25939   164.544
70150   166.469
72663   168.879
131414   169.584
122406   170.708
61879   172.468
28983   177.489
group   19
139272   0
21467   1.955
119213   1.955
116420   3.212
11615   4.322
77726   4.336
61551   7.364
108161   7.37
54294   8.078
79581   10.181
57713   12.216
75172   13.406
82097   14.588
30473   14.602
63129   15.409
27427   18.958
103660   19.792
71820   22.251
68927   26.689
127094   28.893
1010   29.052
259320   29.647
112616   32.659
32641   40.52
112430   43.317
93343   43.962
81882   49.506
136413   51.302
141520   52.067
207943   54.108
89184   55.166
37600   58.332
39782   63.161
19665   63.753
97387   64.353
85521   65.553
57259   66.958
12969   70.741
141005   72.715
13588   75.466
95231   77.424
62155   88.424
118570   97.162
84575   100.059
121977   100.776
88398   105.253
34225   106.949
49707   108.022
69394   110.229
92216   113.684
30383   114.279
132393   115.472
59844   116.064
108145   116.064
19378   116.064
31313   116.073
134368   119.214
11183   121.547
64367   123.533
8761   124.492
79074   124.492
104957   127.755
96937   133.648
107533   140.476
80617   140.479
22005   141.121
67938   141.981
35500   144.732
69940   144.732
20218   144.732
103358   146.294
121856   146.312
260467   148.326
109224   148.326
35790   148.326
42262   150.019
45305   150.948
241259   151.098
24334   151.893
127757   154.026
68002   155.874
125685   159.071
19462   160.947
61574   162.921
62438   166.376
59863   176.08
54080   176.08
group   20
82490   0
38918   0
121313   4.101
95700   4.876
60632   5.467
71779   6.658
273270   6.658
89481   8.625
111620   9.951
43986   13.302
42574   13.302
113423   17.36
98324   18.665
140012   19.978
204727   19.978
137565   21.169
103128   21.826
53147   24.562
27718   26.985
100519   28.548
137170   30.958
111771   30.958
83527   31.55
49035   31.55
53697   32.283
110200   35.065
98881   38.666
84782   41.967
191116   41.967
6951   44.221
64458   47.898
140603   48.668
206121   51.078
16315   51.078
36581   51.817
20954   52.278
87114   54.849
34275   69.037
28910   72.729
187989   76.741
175654   80.171
107952   83.426
184732   88.275
29956   89.701
59302   93.975
19594   93.975
107814   93.975
52679   95.755
125198   96.974
97994   98.71
123888   105.032
25028   106.257
17285   108.509
122032   109.21
12343   109.21
42778   109.802
106244   110.393
6423   110.393
61328   110.393
37145   111.715
115297   111.732
192366   113.804
103274   115.18
62217   116.372
193409   116.372
199147   119.403
136226   119.403
41503   119.62
47407   120.59
127281   120.59
44006   120.59
87833   121.181
74809   122.97
58750   126.128
74955   128.171
127266   130.206
199653   131.572
114828   135.679
207498   135.738
49601   136.459
29747   136.459
135921   136.459
34583   136.459
78156   139.156
39673   141.876
17226   142.543
71499   144.521
139165   147.174
78102   148.513
55565   149.823
208211   151.862
14372   152.84
43511   152.84
14211   153.113
87785   155.103
16581   155.663
41989   157.723
108427   157.795
206621   160.049
6352   161.868
55380   163.679
65056   164.336
103478   164.647
26843   166.146
38079   166.146
44908   167.942
13613   167.942
51683   167.942
74049   167.942
60142   169.083
125230   169.449
82311   172.162
56234   172.162
106601   174.913
group   21
63367   0
87743   1.873
256393   1.873
73493   1.873
137927   1.873
60750   1.873
98798   4.308
60439   6.126
16764   8.127
87271   12.833
103427   13.329
64067   14.622
95486   17.085
91105   17.085
98484   18.882
9015   21.085
12315   22.478
83718   22.478
139472   25.914
73252   27.631
39860   28.9
131055   33.69
111404   36.002
38487   36.002
14482   36.593
104083   36.968
76671   37.184
52589   44.779
116465   52.297
62684   53.011
98821   54.168
127763   56.615
18026   58.39
52445   62.26
198271   65.854
119471   65.957
110971   72.085
76143   76.636
207902   77.829
59888   79.474
18429   82.051
130149   83.559
105887   85.057
52795   88.089
51124   88.089
49735   88.782
76846   93.117
97192   96.437
102757   97.933
34399   98.796
115832   99.038
78647   99.386
111994   99.888
104122   99.986
140028   103.979
54362   110.344
41104   110.344
26626   115.93
84662   120.626
49015   122.119
18095   123.213
141676   124.709
139069   125.659
106774   126.251
9413   128.587
101996   131.724
82046   132.921
208469   133.513
92656   133.516
74483   134.703
47879   135.295
94968   136.576
114374   136.629
102471   138.762
85287   140.097
61874   140.097
47371   141.291
104862   143.261
19024   143.583
47039   144.65
63300   144.653
201450   145.759
103018   146.087
185827   146.202
117032   148.458
50076   150.843
97767   150.887
90965   150.887
35021   155.181
121082   160.179
65465   160.179
50824   161.144
48457   161.971
13169   161.971
65328   163.273
75778   165.189
125750   169.989
20341   169.989
group   22
10911   0
196482   2.475
102573   2.714
99725   3.065
118794   3.065
114399   5.475
139074   6.067
28649   11.43
94836   12.254
105942   15.298
137180   16.497
42198   16.497
88506   19.66
13279   27.345
3804   30.202
78885   30.202
41339   34.307
194413   35.57
208128   37.071
93215   38.825
103482   41.017
47576   41.087
112648   41.751
71675   45.168
93662   46.013
127405   48.442
14243   48.442
55169   52.544
91071   54.551
102981   54.551
79116   57.38
52789   57.412
241428   59.736
80373   64.113
65907   65.931
133038   68.113
179761   71.948
141244   73.983
21086   74.124
63429   75.035
71448   75.035
107588   76.226
113391   76.229
204981   79.257
50068   79.849
125590   81.039
22839   81.631
40395   81.631
66638   84.416
24025   85.845
118526   85.845
205178   89.505
84222   90.097
97099   90.368
54756   90.687
37149   91.278
44999   91.87
8257   91.87
197061   91.87
45327   91.87
6985   91.87
56623   92.97
44362   93.153
11333   96.134
128354   99.125
79343   99.729
68574   100.952
40732   103.7
22899   106.435
44337   106.491
90427   108.047
95000   110.969
134485   112.955
114197   114.926
202520   114.926
29518   114.926
205630   117.108
125234   118.537
59417   120.929
75622   125.441
76232   125.662
97216   127.496
7349   128.049
94028   128.214
52713   128.805
59161   128.805
17   128.805
103212   132.44
121488   137.334
5271   143.709
10996   143.709
207114   145.996
68560   149.171
75936   149.171
118677   149.733
56618   150.354
99471   150.354
98793   150.946
108838   151.126
199129   151.569
91379   165.714
100085   165.714
group   23
59942   0
64392   2.724
108558   3.898
104540   5.709
32980   7.085
56293   8.499
72873   9.917
139360   9.921
131029   9.921
56414   12.129
88983   14.665
108689   17.246
94957   20.907
120227   20.907
127410   21.498
64296   22.191
42689   24.739
84874   26.981
40212   29.266
89788   31.227
56289   31.227
50429   31.227
43434   31.227
121226   31.227
22803   31.227
72622   32.837
99760   36.065
70286   36.065
90754   39.296
81859   41.103
50060   43.842
138809   44.806
18588   45.76
40093   45.77
46074   45.77
111387   45.77
46554   46.361
37461   46.953
134706   49.363
90156   49.363
23800   49.363
129404   49.363
6372   52.367
195436   54.817
49572   56.047
57012   56.639
34068   56.639
20091   56.639
111196   56.639
108127   56.639
74949   59.39
134708   62.178
5410   64.015
89969   67.701
57159   68.292
114926   69.63
201777   79.799
118411   82.349
37936   82.349
97666   86.508
50644   87.43
135656   88.88
138120   91.589
11664   97.35
117342   104.916
24367   107.619
79069   109.021
4182   113.167
91529   114.639
731   118.137
67018   119.513
28099   119.513
127183   120.708
2431   122.52
72259   124.333
23776   124.333
8073   124.333
62809   127.531
107817   131.255
111205   134.602
139117   135.979
130758   137.776
22591   138.969
106322   141.381
85125   144.788
7499   146.831
39694   147.481
141273   147.481
207912   149.064
131539   149.865
37098   149.865
23338   155.303
40642   162.635
group   24
2186   0
47784   1.233
57945   15.421
46674   15.421
105079   25.713
71740   26.369
20349   28.725
10728   29.57
204010   32.463
69996   32.562
88717   42.41
90378   42.41
107003   44.907
74995   45.003
69541   45.136
88802   46.411
202134   47.795
75294   48.593
12859   54.883
36021   59.771
120299   61.086
119581   67.905
99153   70.939
24109   72.187
48766   73.83
86217   79.767
113764   80.581
43489   82.594
81126   83.215
103125   83.807
131936   85.001
121133   87.678
35350   91.285
30941   93.769
12826   95.531
134145   99.166
136938   99.166
53980   100.357
36948   100.357
100173   101.922
124587   103.004
53711   104.326
70369   105.146
69391   105.146
95449   105.146
81484   105.146
129575   109.497
134476   112.944
17320   114.137
50592   116.294
118623   118.639
71711   119.298
132453   121.891
81585   123.564
98739   123.564
205277   124.908
93141   127.008
91572   130.647
107531   131.876
20639   132.974
123816   134.016
58690   135.44
141355   137.75
61492   138.71
93260   142.378
48775   142.378
24002   142.378
85241   143.669
123616   145.895
40996   146.421
65608   146.58
10038   146.58
206034   147.172
16166   147.191
115257   147.765
121360   148.359
22720   148.359
7342   148.951
24063   148.951
51330   148.951
207693   150.54
23224   151.337
30739   151.339
52545   151.539
45451   151.929
25079   151.929
126034   151.929
11089   151.929
113283   151.929
96764   152.863
33280   153.839
23905   155.026
96050   156.593
204936   159.506
5386   162.375
group   25
51666   0
23708   4.796
6447   7.653
13902   7.653
99518   8.726
137293   8.773
131632   9.439
92440   9.439
76116   9.439
83631   10.243
136041   13.084
96114   15.11
124437   19.017
30805   23.244
51160   24.522
69392   25.4
78792   25.4
123807   25.4
123774   26.793
44523   27.623
21597   28.844
97461   31.405
45487   31.405
121142   33.434
7927   33.8
134297   33.8
132425   33.8
137730   33.859
120794   35.422
203299   35.59
56021   37.386
61476   37.386
46551   37.445
69686   37.504
83221   39.735
203646   41.55
26521   41.878
2774   46.496
108513   50.455
51382   51.05
138928   55.347
7764   55.347
105515   55.347
137798   57.29
40306   64.8
123839   65.523
91933   68.439
101865   68.439
58469   80.82
88659   82.353
92270   83.967
80338   84.827
104951   90.965
119216   97.696
84918   108.439
84884   110.502
65986   111.096
91194   111.834
66759   112.895
55992   113.3
76330   113.485
94501   114.223
64263   116.605
87996   117.899
65508   118.562
131775   120.233
63764   120.588
60577   122.635
208064   127.083
37120   128.739
112561   130.631
7195   132.595
115087   137.772
1153   138.572
134549   142.761
60291   142.761
69292   147.058
21821   148.854
98371   149.604
58896   151.401
98218   152.447
17840   153.349
52504   153.941
63991   154.544
13966   155.474
134393   155.556
66725   158.885
group   26
101881   0
120178   0
64376   10.905
91075   13.392
128782   15.416
108193   16.445
107456   17.375
50671   18.65
194335   19.606
110559   19.606
133753   20.506
42199   21.386
66114   21.386
77681   21.386
77484   21.386
14286   22.161
105373   23.874
66217   25.781
77111   26.141
111056   27.045
103185   31.34
106628   44.406
15507   44.406
22186   60.182
32273   60.182
91283   68.455
89050   72.346
37651   72.346
85496   72.346
40455   72.346
115720   72.938
207468   73.529
78580   74.121
118060   74.713
83948   75.305
13269   76.495
89422   79.225
112531   81.711
94080   83.123
221549   83.123
23212   85.367
50598   95.969
59369   105.422
72770   105.422
37287   105.422
103765   106.155
14395   107.49
59347   110.445
20381   112.339
114803   112.427
9668   112.983
91309   114.343
92842   115.018
35181   116.357
117830   117.826
19630   118.542
96825   123.858
41326   129.705
91476   129.705
110665   134.002
53202   134.002
37643   137.378
139116   142.603
44664   143.491
107491   145.34
67770   147.32
87389   149.18
57410   153.898
117924   154.878
81252   157.44
group   27
38630   0
138073   0
85671   6.929
137569   6.929
92516   9.939
20713   9.965
65918   12.993
39955   14.208
139669   15.507
203291   17.145
29807   18.869
125549   20.431
229182   23.886
58350   25.089
15707   27.434
84313   29.402
94101   32.888
100132   36.032
56183   40.938
17747   44.23
61301   45.096
17592   53.447
10756   54.326
67993   60.334
46985   67.989
113223   74.287
114653   77.565
49599   83.043
58885   84.463
205281   86.086
119796   86.535
110170   86.535
72271   91.81
54678   93.351
82524   95.851
57593   99.01
119155   104.242
69084   106.754
80738   108.838
96074   111.051
79600   111.057
54004   115.054
244799   117.27
64186   119.68
39690   119.683
64340   120.451
89742   121.467
123835   125.117
104396   125.129
20229   128.789
114643   128.789
86099   129.381
117920   129.973
62030   130.848
88861   131.759
54330   135.296
134930   139.767
116499   141.063
5072   143.193
109893   143.74
97759   144.576
202965   144.659
1375   145.25
91760   146.441
15606   148.326
44878   150.665
18558   150.665
137034   151.856
106226   151.856
76653   156.474
group   28
72549   0
46112   0
273524   8.615
35491   14.973
125910   15.579
87634   15.579
80260   16.771
39082   17.552
126337   19.353
35619   21.59
139045   21.59
138674   25.432
9392   30.602
65400   36.453
142432   39.981
12387   45.253
110720   45.845
120489   47.352
49095   48.818
65169   51.438
140843   52.786
54334   53.624
202058   53.817
16023   54.214
136458   55.077
39648   55.995
96560   55.995
5798   57.352
37951   58.012
967   58.667
66107   59.451
97283   63.444
10998   67.651
46630   69.413
9355   69.413
122166   70.007
78252   70.601
137123   71.445
71854   72.744
121324   73.577
32749   73.577
88500   75.52
107390   83.432
55287   84.24
42722   89.249
73037   91.05
86261   91.646
108783   94.175
89153   95.866
101281   99.537
67494   103.09
32699   103.787
56677   104.383
90260   104.943
75763   104.976
61145   106.988
111717   115.564
66360   116.974
201459   119.968
119624   122.258
97133   123.713
82322   132.723
126427   132.723
18738   132.723
69644   133.916
204416   134.73
251559   135.511
128071   136.301
109162   139.709
135047   141.783
113828   142.679
11803   143.569
39057   143.834
32759   144.161
79842   145.958
58192   145.958
91755   147.158
63799   149.669
group   29
127352   0
97364   0
14182   5.586
24258   6.804
50354   6.804
3529   10.47
32429   12.279
107854   12.285
85591   14.39
27098   15.089
127375   20.237
121897   20.237
45133   24.367
55924   27.324
88317   29.904
90855   35.806
85013   38.257
88852   42.276
56162   45.993
205586   48.666
44299   52.329
142224   54.129
15361   54.724
71970   55.914
100641   60.857
108922   60.857
22883   71.103
65762   79.821
76673   81.779
119978   83.051
138161   85.737
49792   88.746
11913   91.852
84800   94.528
82739   96.325
23698   96.325
8385   97.621
113988   97.707
117081   103.102
1800   106.237
94712   108.56
54301   108.584
62582   109.176
124016   109.176
29360   109.767
110655   113.428
196500   113.428
127875   114.911
120253   118.262
15034   121.434
10852   125.12
67931   125.12
137010   128.007
29015   129.096
4789   131.784
119708   133.277
48114   137.693
315111   140.391
128861   140.397
140907   140.397
92213   141.554
45069   141.586
110651   145.054
group   30
84125   0
24552   4.612
19308   4.612
135867   6.461
82135   7.887
111656   8.828
74378   8.828
128674   8.828
208361   8.828
107602   9.557
33008   11.028
96032   11.936
301532   17.549
57739   17.549
124925   22.8
205474   28.117
111114   28.117
29095   28.117
52985   28.796
36474   29.028
107700   30.069
23271   30.069
86995   30.069
901   34.395
52087   37.351
34565   39.3
213517   40.104
43935   41.702
62315   43.857
136969   45.307
33510   45.307
97959   45.307
86264   45.307
2468   47.104
107949   47.104
90578   47.104
97996   47.113
29858   48.894
126863   51.009
122989   53.283
49281   54.266
50718   55.297
96605   56.191
5045   57.99
81111   58.582
97091   59.248
50259   63.337
41179   67.599
115106   71.139
100190   74.996
61395   80.671
40561   81.129
49789   81.463
14842   82.572
73474   85.55
89942   89.786
138423   91.079
67641   92.27
203681   93.46
155476   94.201
107012   99.319
65866   100.215
24813   100.215
116861   101.593
50766   105.073
54981   105.076
67727   106.76
11988   117.481
104268   117.481
100165   120.622
45119   121.369
102185   126.679
594   126.679
18847   126.679
127080   127.774
89235   133.491
20739   133.795
97825   134.393
80740   138.928
17866   140.127
100285   140.722
127339   141.69
55676   143.719
91300   144.317
28534   144.317
group   31
138571   0
63436   0.72
38719   1.947
121894   3.14
131930   4.736
30541   5.524
59423   5.524
24629   5.524
41651   6.119
106823   6.911
82226   8.376
30001   11.254
32855   11.254
94058   11.254
64299   12.732
99932   14.586
11703   17.294
31786   17.294
116989   19.522
24030   22.003
23063   24.072
59338   25.142
140412   26.881
91098   27.663
132374   28.356
116090   29.813
88374   31.39
86549   37.19
87538   38.144
91943   39.539
3029   42.387
84771   46.706
13178   48.821
63501   50.932
9160   50.932
24124   51.587
43495   60.716
83936   62.959
85582   62.959
95191   65.577
192950   70.74
1368   72.993
59939   77.806
99045   77.806
208423   77.806
46008   77.806
34526   86.105
21228   86.105
137961   89.765
87171   89.765
70874   92.175
75609   92.175
82853   94.586
11653   94.586
117927   95.422
53414   96.649
45565   98.165
42620   99.026
118562   101.777
47282   101.777
109833   105.437
101733   105.437
79860   106.27
99777   108.637
43000   109.521
245368   110.676
35092   112.023
70807   113.862
17369   115.056
51100   117.293
19146   118.46
133665   118.838
54949   119.866
122292   120.066
76182   121.869
43724   121.869
32639   121.869
94530   123.069
64114   124.25
104198   126.135
121078   126.35
116240   130.599
3850   134.485
83951   134.485
22680   134.485
60607   135.315
36194   143.823
group   32
61746   0
39838   0.914
104006   3.001
139049   4.853
89044   5.558
102116   5.558
116560   5.558
38078   5.558
102492   5.558
198776   5.558
51439   7.354
92023   8.239
54111   9.165
110744   12.365
11099   14.253
130248   17.522
201172   20.106
36939   20.106
107937   20.106
110796   20.832
12539   24.239
111171   26.776
58958   26.776
4401   28.573
25492   29.164
100624   29.164
8595   30.355
97739   31.551
127693   31.861
11424   32.614
138309   34.377
59725   35.366
63185   36.146
114453   36.91
7877   38.3
13273   39.196
37743   41.097
99368   41.097
195815   41.754
118437   43.071
10377   47.189
101313   47.189
49701   48.986
54068   48.986
54687   53.296
87908   56.342
123444   56.735
22390   66.013
19240   67.269
70937   77.239
42200   78.941
104276   80.192
14972   81.406
122319   87.658
68214   87.661
80838   92.961
24542   95.569
14408   96.841
37766   97.436
132114   100.561
67453   101.571
50380   102.27
67315   102.862
81273   106.116
59031   108.252
48804   109.13
63357   112.695
128259   115.282
64781   126.726
6314   129.369
32965   129.369
111800   134.974
64327   136.171
193882   137.364
121108   137.364
135178   138.697
79509   140.643
66461   141.461
79485   143.469
group   33
43868   0
71803   0.659
82007   0.728
20481   2.539
69635   3.136
34402   3.215
97656   5.089
9482   11.068
70950   12.018
208477   15.663
82985   17.621
72973   18.433
139829   19.258
12918   20.845
91629   24.012
13907   24.012
90132   26.127
95075   27.504
65497   30.659
64553   30.659
197107   32.761
66994   38.256
89232   40.316
139483   42.453
113338   43.647
46805   43.647
130690   44.239
109791   44.99
132962   47.246
12842   48.567
45032   53.255
101406   54.588
119973   63.615
97291   64.208
83791   64.208
63738   68.506
55780   68.506
48751   69.097
61882   72.595
57961   73.953
115443   74.574
15319   80.102
35332   80.102
21191   81.293
79700   81.293
20840   81.293
38742   81.293
118697   83.097
91511   84.902
98705   84.902
1980   88.132
114668   89.736
27211   89.736
12699   91.85
55162   93.039
97719   93.115
15247   93.115
91483   93.806
136189   93.808
272900   95.107
130692   96.308
70693   96.308
29444   96.975
12764   97.919
124355   99.623
6249   101.737
118024   103.562
129080   105.373
163   105.373
71632   105.373
52769   106.564
92258   106.564
36295   108.764
101722   111.004
41206   111.753
117490   120.363
32190   120.363
10352   125.154
39386   132.131
group   34
199366   0
36702   1.617
108486   3.116
137168   3.116
38339   3.116
85717   3.116
47901   3.116
20268   3.116
72092   4.306
133412   8.613
37289   9.873
133138   18.798
49274   21.741
17663   21.756
42435   22.057
1641   22.192
80433   22.204
250075   23.849
8202   26.886
74391   30.168
12294   32.335
133320   34.404
58543   35.186
82844   36.794
92098   36.794
23455   38.591
93486   38.591
196441   39.182
37041   39.774
60954   39.774
51504   45.189
132255   47.111
1979   50.793
91470   53.653
100220   53.694
34893   54.453
58919   56.173
68772   58.707
73286   61.099
1680   63.045
52765   64.1
244792   64.76
184739   64.76
50205   64.76
88830   66.557
96472   66.557
3249   68.36
5934   69.556
1316   70.581
65120   72.561
122751   73.884
54205   77.659
139406   80.515
24641   83.553
77142   84.746
102585   84.746
47270   86.607
105225   89.249
41266   94.344
6051   102.029
130586   103.695
270730   103.695
68338   103.695
38328   104.885
139690   106.664
131968   107.593
126171   110.015
120757   112.136
103079   112.416
81036   112.599
127620   112.729
50273   112.729
73791   112.729
28380   116.671
114735   120.028
8264   121.306
15193   121.306
102040   124.5
134878   125.541
39767   125.541
7353   125.812
42407   128.274
19461   132.112
group   35
17859   0
4409   0.696
141196   0.708
62040   1.88
70268   1.886
54288   1.886
68095   3.509
66307   6.3
138655   9.057
21908   11.138
82882   16.534
25385   16.534
1244   19.973
55560   21.99
115631   21.99
25063   24.517
207838   26.198
35228   27.998
115497   29.375
31329   32.717
43954   33.586
20265   36.483
82696   37.674
58676   37.689
122766   39.47
6810   43.105
43771   46.525
41247   47.993
205763   47.993
79664   50.981
139288   53.968
77654   55.765
3248   55.765
123011   60.73
117441   67.356
56939   68.722
45913   73.817
37816   76.986
205778   88.623
38053   94.387
65941   94.89
112645   97.918
21704   103.317
131934   104.922
62927   106.426
59826   106.721
140175   108.802
43393   108.802
140149   109.486
61136   111.58
99272   111.585
22081   112.183
89852   113.241
83995   114.36
40583   114.951
95108   114.951
85437   115.543
119053   115.543
90194   115.661
5199   116.288
39049   116.657
84585   117.827
83861   119.304
25071   119.97
81780   120.774
81624   122.318
48787   124.593
group   36
28288   0
2238   0
84494   1.325
60364   5.479
43695   5.479
83942   5.479
118737   6.071
50697   11.013
21453   11.013
102927   14.293
29664   16.465
123487   17.059
203523   17.059
110801   18.927
184525   20.941
7812   29.787
30493   31.412
59326   32.031
86349   38.291
118357   40.233
95401   41.429
35999   43.928
30774   48.146
53418   50.332
94738   54.876
85019   55.469
65972   55.469
139615   55.469
86635   55.469
74241   59.13
121235   60.372
84693   60.608
41389   61.757
126006   69.795
45059   69.795
116519   75.758
91636   80.115
53345   81.501
94049   85.347
92025   85.347
56709   88.379
114139   88.97
17402   93.473
1468   95.764
19277   96.598
47448   99.807
9730   100.711
139479   101.904
275367   102.752
14799   106.128
11521   111.405
9963   114.553
18162   122.815
group   37
2596   0
74349   4.41
61731   4.41
105111   6.632
63299   10.226
142190   11.713
98510   11.713
108971   12.309
60203   14.882
89444   22.69
205244   24.3
68609   27.273
56713   32.222
131419   36.525
206518   36.525
53787   42.668
135721   43.32
26569   43.959
20585   43.959
89051   44.61
94652   51.04
106253   53.865
57088   53.865
128871   55.664
33674   56.578
38427   60.532
110573   60.532
23397   68.499
130203   74.809
98852   75.933
92434   78.279
54069   79.835
83228   83.016
86242   83.608
204644   84.203
52999   86.614
79299   86.614
7685   88.822
71405   90.168
40621   93.62
91700   97.912
12516   100.052
2543   100.052
56968   103.085
305483   104.896
104423   106.098
123189   108.508
72595   108.508
15557   108.508
1321   110.307
65816   112.116
6458   112.723
43169   116.873
67165   121.132
group   38
123353   0
138673   5.035
120296   7.367
127735   9.103
32156   10.743
93989   12.4
63715   14.366
28053   16.347
121212   25.346
41676   25.346
99562   31.892
50673   33.415
116693   43.306
70154   46.362
105247   49.184
54592   54.365
20468   55.297
74251   60.873
86745   63.277
1502   63.982
18555   67.147
78691   73.554
46978   74.297
83907   74.365
100262   75.779
101330   77.246
83416   77.841
46879   79.874
82056   80.862
57893   81.547
103367   85.444
84177   88.793
14769   88.793
124665   91.086
16434   94.464
134407   94.494
122687   98.203
101990   98.937
115373   99.78
20536   102.346
131285   103.716
42544   105.037
123394   107.61
92969   107.61
79738   107.61
107423   107.61
103447   107.61
21007   107.61
55740   107.61
77061   107.61
14008   107.61
9139   107.61
116104   107.61
105861   108.811
60956   111.852
13338   111.852
31031   113.44
24274   115.487
115269   116.079
23568   116.671
131145   117.263
51328   117.854
107979   117.854
36473   117.854
88945   117.854
105612   117.854
55939   117.854
90008   117.854
105532   117.854
120661   117.854
20356   117.854
11137   117.854
106178   117.854
14457   118.531
group   39
39554   0
173998   3.141
111502   7.259
118925   9.839
44536   11.608
107120   14.592
141195   16.879
60133   17.59
87075   17.59
197058   18.781
1616   19.372
137799   24.027
26329   26.181
62720   26.181
101284   26.898
107265   31.727
120005   34.846
200866   41.007
78343   43.541
29058   44.32
39977   46.863
45390   49.064
126778   55.436
122665   62.166
58208   66.794
127060   66.794
61222   72.033
124209   78.918
37502   83.139
98829   83.918
58501   85.92
68326   93.079
59891   94.824
64696   95.016
58346   96.684
121215   98.548
45958   98.548
49145   100.326
102270   100.359
61382   103.795
84603   110.988
37126   110.988
42295   114.877
group   40
34807   0
106025   0
118481   1.748
132910   3.499
95484   4.186
32986   4.186
110955   4.186
29565   5.065
106299   5.975
82431   5.975
201006   5.975
62674   5.975
10079   5.975
140445   7.8
81944   9.58
5686   9.58
81264   9.834
114671   10.17
9998   10.17
37052   10.17
140978   10.17
17037   11.371
67776   12.559
57353   12.559
199751   14.356
104878   14.356
103644   14.356
50651   14.647
83486   14.946
62512   15.538
95545   15.538
42932   16.768
77182   18.985
140689   19.76
104293   20.352
97092   20.946
61253   20.947
76693   21.726
74571   23.598
130218   25.449
200812   26.348
117470   30.432
126512   32.446
19338   34.249
86394   36.049
19885   39.083
132701   40.277
98933   43.263
15625   45.902
42062   46.83
12807   48.629
194478   49.22
110812   49.812
2500   51.167
122679   55.341
8124   58.372
38777   58.964
52306   60.257
74192   65.299
118956   68.166
101135   82.131
3037   83.416
92979   84.759
83415   88.068
87183   92.105
65018   92.701
11836   95.607
62225   96.951
36802   98.747
115353   98.747
47822   98.747
29527   99.58
39732   101.293
group   41
63642   0
74853   0.008
216157   2.063
85417   8.786
74940   11.324
13811   21.927
25379   29.485
136588   31.677
50513   35.278
92663   45.556
43717   46.801
94780   61.734
33515   61.734
96098   62.925
43089   64.381
20804   66.127
120918   69.579
134018   69.579
118055   69.579
92276   71.765
93100   72.863
48050   76.273
132240   77.179
53665   78.073
33984   81.75
77318   83.498
132864   85.248
122024   85.997
20178   86.664
134777   88.54
96947   90.424
102192   97.088
4801   97.088
group   42
37545   0
40873   0.82
205821   3.517
113921   3.535
137281   6.048
123158   7.068
206869   8.735
18829   11.153
40876   11.153
90027   12.952
120560   14.144
44767   15.833
202065   16.752
121878   25.376
89019   26.258
20212   28.864
13493   28.884
74537   29.605
184736   34.56
31603   42.704
88497   42.704
202862   42.704
30438   44.84
79078   45.55
47803   46.575
21727   47.771
115393   49.276
25786   52.921
103040   56.984
44104   59.652
61851   59.652
44552   59.652
198775   59.652
35871   64.996
