# Supplementary material for: Sex Chromosome Evolution, Heterochiasmy, and Physiological QTL in the Salmonid Brook Charr Salvelinus fontinalis
Source: G3 (Bethesda). 2017 Jun 16;7(8):2749–62. doi: 10.1534/g3.117.040915 (PMC5555479; doi:10.1534/g3.117.040915)
Supplement: Supplementary file 5 [file 2749FileS1.zip › additional_file5_File_S1_rqtl_input_files/SfQTL_phenotypes-full.qua]

; phenotypes for brook charr map	

ntrt = 40	
nind = 170	
miss = NA	

Fish.ID	;
weight.g_0509	;
weight.g_0709	;
weight.g_1109	;
d.weight_T2.T1	;
TCS_T1.T2	;
TCS_T2.T3	;
TCS_T1.T3	;
leng.cm_0509	;
leng.cm_0709	;
leng.cm_1109	;
sex	;
matur	;
condit.fact_T1	;
condit.fact_T2	;
condit.fact_T3	;
weight_liver.g	;
som.gon.ind	;
hematocr	;
cort.prestress	;
cort.poststress	;
cort.delta	;
osmo.prestress	;
osmo.poststress	;
osmo.delta	;
chlor.prestress	;
chlor.poststress	;																																					
chlor.delta	;																																					
fem.egg.diam	;																																					
male.sperm.conc	;																																					
male.sperm.diam	;																																					
plasma.chlor	;																																					
plasma.osmo	;																																					
plasma.gluc	;																																					
hep.glyco	;																																					
ghr	;																																					
igf1	;																																					
igfr1	;																																					
ef1	;																																					
bactin	;																																					


SFO_001	58.6	125.7	190.4	131.8	1.25	0.77	1.02	19.1	21.8	25.4	F	++	0.84	1.21	1.16	2.16	1.15	39	NA	NA	NA	NA	NA	NA	NA	NA	NA	NA	NA	NA	NA	NA	NA	NA	NA	NA	NA	NA	NA
SFO_002	84.8	178.4	266.8	182	1.22	0.75	1	21.1	25	28.7	M	+	0.9	1.14	1.13	4.24	1.62	43.5	NA	NA	NA	NA	NA	NA	NA	NA	NA	NA	NA	NA	NA	NA	NA	NA	NA	NA	NA	NA	NA
SFO_003	70.1	138.1	205.7	135.6	1.11	0.74	0.94	18.3	23	26.7	M	++	1.14	1.14	1.08	3.6	1.78	46	NA	NA	NA	NA	NA	NA	NA	NA	NA	NA	NA	NA	NA	NA	NA	NA	NA	NA	NA	NA	NA
SFO_004	67.1	131.9	218.6	151.5	1.11	0.94	1.03	19.3	22.2	26.4	F	+	0.93	1.21	1.19	5.95	2.8	37	NA	NA	NA	NA	NA	NA	NA	NA	NA	NA	NA	NA	NA	NA	NA	NA	NA	NA	NA	NA	NA
SFO_005	80.6	170.9	280	199.4	1.23	0.91	1.08	20.2	24	28.5	M	++	0.98	1.24	1.21	5.28	1.92	43	NA	NA	NA	NA	NA	NA	NA	NA	NA	NA	NA	NA	NA	NA	NA	NA	NA	NA	NA	NA	NA
SFO_006	88.7	174.4	277.6	188.9	1.11	0.86	0.99	21.1	24.6	28.5	F	+	0.94	1.17	1.2	6.31	2.32	39	NA	NA	NA	NA	NA	NA	NA	NA	NA	NA	NA	NA	NA	NA	NA	NA	NA	NA	NA	NA	NA
SFO_007	75.3	154.8	248.5	173.2	1.18	0.88	1.04	18.8	23.5	27.6	M	+	1.13	1.19	1.18	4.24	1.74	40	NA	NA	NA	NA	NA	NA	NA	NA	NA	NA	NA	NA	136.5	318	0.8125	108.652777777778	NA	NA	NA	NA	NA
SFO_008	61.9	133.4	207.8	145.9	1.26	0.82	1.05	17.5	22.2	26.4	F	+	1.15	1.22	1.13	5.46	2.7	35	NA	NA	NA	NA	NA	NA	NA	NA	NA	NA	NA	NA	123.5	319	0.875	96.9821428571428	0.411650334614034	0.104499314251796	0.0923231265580555	0.395842895784421	0.260797844234154
SFO_009	79	156.3	235.6	156.6	1.12	0.76	0.95	19.8	24	27.6	M	+	1.02	1.13	1.12	3.74	1.61	42.5	NA	NA	NA	NA	NA	NA	NA	NA	NA	NA	NA	NA	133.5	319.5	0.7625	119.152777777778	1.41091261683165	1.12791319379571	0.570597355066112	0.194929654835562	1.04014292156335
SFO_010	89.7	171.3	256	166.3	1.06	0.74	0.91	19.4	24	27.8	M	+	1.23	1.24	1.19	5.17	2.06	38	NA	NA	NA	NA	NA	NA	NA	NA	NA	NA	NA	NA	129.5	348	0.7875	103.767857142857	0.401384630924772	0.0865101625375852	0.0180371627996728	0.166676868128456	0.139807398329112
SFO_011	109.1	221.1	303.7	194.6	1.16	0.59	0.89	23	26	30	M	+	0.9	1.26	1.12	5.29	1.77	36.5	NA	NA	NA	NA	NA	NA	NA	NA	NA	NA	NA	NA	131.5	315.5	1.1125	136.680555555556	0.403570144403118	0.888858770129692	0.558359070534934	0.355829880648115	0.417226756906986
SFO_012	79.7	166.4	260.6	180.9	1.21	0.83	1.03	21	24.7	28.5	M	++	0.86	1.1	1.13	4.66	1.82	37.5	NA	NA	NA	NA	NA	NA	NA	NA	NA	NA	NA	NA	136.5	319	0.875	134.375	0.876255149315853	0.419200879057231	0.317806809486168	0.246266285492417	0.454524609498425
SFO_013	95.7	198.3	302.8	207.1	1.19	0.78	1	21.3	25.6	30.3	M	+++	0.99	1.18	1.09	4.49	1.51	41	NA	NA	NA	NA	NA	NA	NA	NA	NA	NA	NA	NA	125	316.5	0.775	104.805555555556	1.17043597126453	0.274110658275673	0.260949291100549	0.285206882618569	0.417591714587296
SFO_014	71.9	148.2	236.1	164.2	1.19	0.86	1.03	18.9	23.7	28	M	++	1.06	1.11	1.08	4.31	1.86	34	NA	NA	NA	NA	NA	NA	NA	NA	NA	NA	NA	NA	136.5	309.5	0.725	104.097222222222	0.375573151558455	0.238070681699075	0.209924141555613	0.102319621057338	0.161375973238263
SFO_015	76.5	100.1	285.4	208.9	0.44	1.94	1.14	18.8	23.8	29	M	++	1.15	0.74	1.17	6.2	2.22	37.5	NA	NA	NA	NA	NA	NA	NA	NA	NA	NA	NA	NA	133.5	320.5	0.675	123.888888888889	0.618723753498687	0.281390153539821	0.179909722029892	0.25179200856314	0.228977140045509
SFO_016	100.3	185.6	266.8	166.5	1.01	0.67	0.85	21.7	25	28.7	F	+	0.98	1.19	1.13	5.22	2	34.5	NA	NA	NA	NA	NA	NA	NA	NA	NA	NA	NA	NA	130	333	1.14722222222222	75.4166666666667	0.204148613762099	0.0365605539649831	0.0771254871258625	0.244941326237571	0.118270423553034
SFO_019	109.3	101.3	324.7	215.4	-0.12	2.16	0.95	21.6	26	30	M	+	1.08	0.58	1.2	6.64	2.09	38	NA	NA	NA	NA	NA	NA	NA	NA	NA	NA	NA	NA	134.5	350.5	0.626388888888889	116.513888888889	0.319096122710116	0.21781883026899	0.0849074718216734	0.081288225005878	0.091769001001669
SFO_024	51.7	104.8	155.3	103.6	1.16	0.73	0.96	18.3	21	24.4	F	++	0.84	1.13	1.07	4.28	2.83	30	NA	NA	NA	NA	NA	NA	NA	NA	NA	NA	NA	NA	130.5	310.5	0.733333333333333	113.847222222222	0.162637031871142	0.0539626459369888	0.049436517954137	0.241500177707507	0.12015092355899
SFO_026	47.3	107.1	162.4	115.1	1.34	0.77	1.07	16.4	19.5	22	F	+	1.07	1.44	1.53	3.76	2.37	35	NA	NA	NA	NA	NA	NA	NA	NA	NA	NA	NA	NA	131.5	313.5	0.720833333333333	117.625	0.00319724271112034	0.0665192164763252	0.0299765812233066	0.218824638588111	0.116335038554105
SFO_027	72.3	137.8	199.2	126.9	1.06	0.68	0.88	19.3	22.5	26.2	F	+	1.01	1.21	1.11	5.28	2.72	36	NA	NA	NA	NA	NA	NA	NA	NA	NA	NA	NA	NA	139	331	1.13333333333333	122.236111111111	0.261378555791491	0.0450990161375954	0.0500346522744748	0.159102189015548	0.271952065003538
SFO_028	61.4	140.9	214.4	153	1.36	0.78	1.09	18.3	22.5	26.7	F	++	1	1.24	1.13	5.05	2.41	37	NA	NA	NA	NA	NA	NA	NA	NA	NA	NA	NA	NA	155	321.5	0.911111111111111	87.5277777777778	0.142936461303744	0.0433397002179421	0.0849199238266944	0.0894560754384186	0.052576726725717
SFO_029	66	134.2	189.1	123.1	1.16	0.64	0.92	18.7	22.5	26	F	++	1.01	1.18	1.08	4.68	2.54	33	NA	NA	NA	NA	NA	NA	NA	NA	NA	NA	NA	NA	146	319	0.802777777777778	101.972222222222	0.112184664208505	0.018596821215885	0.0419158589905715	0.0808935872022265	0.0647714418390496
SFO_030	67.8	148.9	221.8	154	1.29	0.74	1.03	19.2	23.5	27.5	F	+	0.96	1.15	1.07	4.98	2.3	42	NA	NA	NA	NA	NA	NA	NA	NA	NA	NA	NA	NA	131.5	318	0.863888888888889	104.291666666667	0.0418893636451696	0.0114316100636722	0.0230449776548799	0.0463639104736653	0.0606741223528216
SFO_032	61.9	121.9	169.4	107.5	1.11	0.61	0.88	17.2	21.5	24.6	M	+	1.22	1.23	1.14	2.71	1.63	32	NA	NA	NA	NA	NA	NA	NA	NA	NA	NA	NA	NA	131	313.5	0.909722222222222	122.388888888889	0.140352262764665	0.114652900262891	0.131682605031044	0.0707414892187734	0.0848131380318674
SFO_034	71.7	135.7	182.8	111.1	1.05	0.55	0.81	19.1	22.3	25.8	F	+	1.03	1.22	1.06	4.61	2.58	29	NA	NA	NA	NA	NA	NA	NA	NA	NA	NA	NA	NA	130	309	1.14722222222222	97.3055555555556	0.160279405984372	0.0320234100970261	0.0420678272471694	0.0412260294909075	0.17812558143103
SFO_035	59	131.5	201.7	142.7	1.31	0.79	1.07	18.3	22.8	26.3	M	+	0.96	1.11	1.11	4.05	2.05	34	NA	NA	NA	NA	NA	NA	NA	NA	NA	NA	NA	NA	128.666666666667	309	0.755555555555556	111.597222222222	0.466779111093705	0.125701274014189	0.075507727295134	0.028128300881887	0.0525399715546845
SFO_036	63.1	133.5	210.9	147.8	1.23	0.85	1.05	18.6	22	27	M	+	0.98	1.25	1.07	5.73	2.79	31	NA	NA	NA	NA	NA	NA	NA	NA	NA	NA	NA	NA	130	310.5	0.6375	106.055555555556	0.351553025560869	0.0521349002825586	0.0706762868300647	0.0680546187350578	0.0524771113882496
SFO_037	48.8	124	183.5	134.7	1.53	0.73	1.15	17.2	21.8	25.7	F	+	0.96	1.2	1.08	4.01	2.24	36	NA	NA	NA	NA	NA	NA	NA	NA	NA	NA	NA	NA	136.5	316.5	0.694444444444444	104.333333333333	0.0714089116350125	0.0976695809074253	0.0871004268870504	0.0710522985700221	0.104009587441655
SFO_038	74.3	148	238.1	163.8	1.13	0.88	1.01	19.4	22.8	27.5	F	+	1.02	1.25	1.14	4.78	2.05	36.5	NA	NA	NA	NA	NA	NA	NA	NA	NA	NA	NA	NA	131.5	323.5	0.579166666666667	90.7083333333333	0.109299659382304	0.0127168374789983	0.0189488106773606	0.0423471784280257	0.0218937529426782
SFO_039	117.1	192.3	293.2	176.1	0.81	0.78	0.8	22.1	25	29.1	M	+++	1.08	1.23	1.19	4.68	1.62	36	NA	NA	NA	NA	NA	NA	NA	NA	NA	NA	NA	NA	134.5	315	0.709722222222222	112.694444444444	0.166122965420818	0.0792792012861744	0.0927463816179567	0.0437231019074908	0.0643326245971027
SFO_040	107	200.9	262.4	155.4	1.03	0.49	0.78	23.1	26	28.4	M	+	0.87	1.14	1.15	3.28	1.27	40	NA	NA	NA	NA	NA	NA	NA	NA	NA	NA	NA	NA	133.666666666667	315.5	0.815277777777778	113.902777777778	0.227489861349882	0.202568787992474	0.184852298443761	0.0189520499173084	0.0362671561843426
SFO_042	67.7	135.2	208.8	141.1	1.13	0.8	0.98	19.5	22.8	27.2	M	+	0.91	1.14	1.04	4.02	1.96	NA	NA	NA	NA	NA	NA	NA	NA	NA	NA	NA	NA	NA	135.5	318.5	0.65	126.375	0.0632346029202086	0.05815334450034	0.0639131705442177	0.021475121563517	0.0375481407324125
SFO_043	66.8	164.3	264.9	198.1	1.48	0.88	1.2	18.1	23.8	28.2	M	+	1.13	1.22	1.18	5.28	2.03	46	NA	NA	NA	NA	NA	NA	NA	NA	NA	NA	NA	NA	129	312	0.755555555555556	125.152777777778	0.109261935753698	0.117465635027769	0.0728997685860244	0.0265127107319837	0.0425324345609666
SFO_044	81.5	149.4	216.6	135.1	0.99	0.69	0.85	19.4	23	26.6	M	+	1.12	1.23	1.15	5.23	2.47	43.5	NA	NA	NA	NA	NA	NA	NA	NA	NA	NA	NA	NA	135	318	0.780555555555556	94.2638888888889	0.107693949608813	0.0176293871746584	0.0243834282568078	0.00133696396978027	0.0046485888517071
SFO_045	51.3	103.9	152.7	101.4	1.16	0.71	0.95	18.4	21.5	24.7	M	+	0.82	1.05	1.01	3.19	2.13	44	NA	NA	NA	NA	NA	NA	NA	NA	NA	NA	NA	NA	135	317	0.6375	91.6666666666667	0.0563171623214835	0.00454839043015842	0.00369585966868241	0.0038757129758188	0.00819799329498117
SFO_046	76.4	171.3	289.6	213.2	1.32	0.97	1.16	19.5	24	28.9	M	+	1.03	1.24	1.2	5.55	1.95	38	NA	NA	NA	NA	NA	NA	NA	NA	NA	NA	NA	NA	136	307	0.768055555555556	100.75	0.0169935114687159	0.00328619709651091	0.00256270647902164	0.0135642065712164	0.0169596534591118
SFO_048	59.2	140.1	227.8	168.6	1.41	0.9	1.17	18.2	22.8	27.5	M	+	0.98	1.18	1.1	5.54	2.49	37	NA	NA	NA	NA	NA	NA	NA	NA	NA	NA	NA	NA	128	301.5	0.4375	116.861111111111	0.0339938395318945	0.0475551187539709	0.0248171865837577	0.00908523963349886	0.0110109024997556
SFO_049	58.5	133.5	197	138.5	1.35	0.72	1.06	17.9	22.5	26.3	M	+	1.02	1.17	1.08	4.69	2.44	43.5	NA	NA	NA	NA	NA	NA	NA	NA	NA	NA	NA	NA	133.5	314	0.779166666666667	103.069444444444	0.0258618027975677	0.00581169547315715	0.0465829688755098	0.0149159434616473	0.0518359729147675
SFO_050	80.7	150.8	226.9	146.2	1.02	0.76	0.9	20.1	24.3	27.6	M	+	0.99	1.05	1.08	4.94	2.22	45.5	NA	NA	NA	NA	NA	NA	NA	NA	NA	NA	NA	NA	135	309.5	0.802777777777778	116.9375	0.0301344915121167	0.0171189453801664	0.0224752076291324	0.00771190835961425	0.0189681407285346
SFO_051	57.7	122.5	192.8	135.1	1.23	0.84	1.05	21	22	26	F	+	0.62	1.15	1.1	5.2	2.77	28	NA	NA	NA	NA	NA	NA	NA	NA	NA	NA	NA	NA	136.5	305.5	0.543055555555556	96.1339285714286	0.0207427563559048	0.0550920337843475	0.0264857790431218	0.0659341572866735	0.0261969493289938
SFO_052	94.8	188.9	294.3	199.5	1.13	0.82	0.99	20.3	25	29.4	M	+	1.13	1.21	1.16	5.89	2.04	39	NA	NA	NA	NA	NA	NA	NA	NA	NA	NA	NA	NA	137.5	311.5	0.648611111111111	133.75	0.0186716182231737	0.0376521994390781	0.0255178031976185	0.00744697199323335	0.0206299620136892
SFO_053	71.5	133.6	209.3	137.8	1.02	0.83	0.93	17.4	22.5	26.8	F	+	1.36	1.17	1.09	4.89	2.39	38	NA	NA	NA	NA	NA	NA	NA	NA	NA	NA	NA	NA	140	306.5	0.602777777777778	85.4166666666667	0.0405362884256391	0.0130641239397643	0.0353405745523879	0.0119986145108645	0.0401988378757624
SFO_054	79.9	160.3	253.2	173.3	1.14	0.85	1	19.1	23.5	28.2	M	+	1.15	1.24	1.13	4.15	1.67	32	NA	NA	NA	NA	NA	NA	NA	NA	NA	NA	NA	NA	135	301.5	0.613888888888889	117.888888888889	0.0350365584713418	0.070390053673192	0.0561048373969914	0.00895196026646456	0.0330888411067419
SFO_055	133.8	249.1	376	242.2	1.02	0.76	0.9	23.1	27.5	31.6	M	+	1.09	1.2	1.19	5.12	1.38	40	NA	NA	NA	NA	NA	NA	NA	NA	NA	NA	NA	NA	144.5	314	0.531944444444444	86.5555555555556	0.0111136285070865	0.0192969433171281	0.0157504997345165	0.00771405974677056	0.0123667647794194
SFO_056	43.6	96.1	147.6	104	1.3	0.79	1.06	16.8	20	24	F	+	0.92	1.2	1.07	3.91	2.72	34	NA	NA	NA	NA	NA	NA	NA	NA	NA	NA	NA	NA	134	313	0.744444444444444	111.291666666667	0.0245078747414366	0.00922142802623459	0.0154774074390737	0.0275028050602372	0.0188512652269683
SFO_058	70.6	135.8	202.5	131.9	1.07	0.74	0.92	19.7	22.4	26.6	F	+	0.92	1.21	1.08	5.22	2.65	33	NA	NA	NA	NA	NA	NA	NA	NA	NA	NA	NA	NA	133.5	314	0.579166666666667	116.986111111111	0.0316498199167733	0.117298145658882	0.00378968445721711	0.00343509086506902	0.00664922401434058
SFO_059	97.1	177.6	266.5	169.4	0.99	0.75	0.88	21.3	24	28.7	M	+	1	1.28	1.13	4.9	1.87	40.5	NA	NA	NA	NA	NA	NA	NA	NA	NA	NA	NA	NA	134	310	0.472222222222222	65.3888888888889	0.0316903702735421	0.0958121910087567	0.0525445975773226	0.0119362101837651	0.0413226612252678
SFO_060	98.3	207	294.9	196.6	1.22	0.66	0.96	22.3	25	29.5	M	+	0.89	1.32	1.15	7.52	2.62	34.5	NA	NA	NA	NA	NA	NA	NA	NA	NA	NA	NA	NA	134	306	0.461111111111111	114.305555555556	0.012232627358251	0.00824751763002768	0.0105611421148145	0.00961191674623453	0.0164364009469001
SFO_062	73	142.6	207.6	134.6	1.1	0.7	0.91	19.4	23.5	27.1	M	+	1	1.1	1.04	3.79	1.86	NA	NA	NA	NA	NA	NA	NA	NA	NA	NA	NA	NA	NA	136	323	0.709722222222222	116.736111111111	0.0215522807450933	0.100412759647335	0.0269319707957014	0.00105061999348204	0.0243015392986967
SFO_063	74.1	142.6	193.1	119	1.07	0.56	0.83	18.4	22.5	26	F	+	1.19	1.25	1.1	4.39	2.33	35	NA	NA	NA	NA	NA	NA	NA	NA	NA	NA	NA	NA	132	321.5	0.602777777777778	96.8611111111111	0.0257754865392809	0.0173015456666291	0.0118358093988211	0.00900802776317877	0.0130656008112195
SFO_064	81.7	150.3	229.5	147.8	1	0.78	0.9	20.1	23.2	27.2	M	+	1.01	1.2	1.14	3.34	1.47	34	NA	NA	NA	NA	NA	NA	NA	NA	NA	NA	NA	NA	138	321.5	0.579166666666667	123.902777777778	0.0451376230900519	0.0359433777760922	0.0607940719350896	0.00866991809888783	0.0216298582954902
SFO_065	85.8	167	257.6	171.8	1.09	0.8	0.96	19.3	24	28.2	M	+	1.19	1.21	1.15	5.04	1.99	37	NA	NA	NA	NA	NA	NA	NA	NA	NA	NA	NA	NA	134.5	321	0.568055555555556	132.847222222222	0.0510716971901099	0.00181584370104422	0.0718700411494044	0.011116728662315	0.0463798620083552
SFO_066	67.8	135.3	203	135.2	1.13	0.75	0.95	18.6	22.8	26.7	F	+	1.05	1.14	1.07	3.99	2.01	41	NA	NA	NA	NA	NA	NA	NA	NA	NA	NA	NA	NA	134.5	326	0.448611111111111	105.138888888889	0.0294989864134061	0.0236066177025882	0.0129053887747778	0.00701825480771515	0.0148450603184482
SFO_067	105.6	214.2	332.9	227.3	1.16	0.82	1	21.1	26	30.6	M	+	1.12	1.22	1.16	10.19	3.16	32	NA	NA	NA	NA	NA	NA	NA	NA	NA	NA	NA	NA	130.333333333333	321	0.484722222222222	127.569444444444	NA	NA	NA	NA	NA
SFO_068	67.8	146.3	203	135.2	1.26	0.61	0.95	18.4	22.8	26.7	F	+	1.09	1.23	1.07	5.03	2.54	36	NA	NA	NA	NA	NA	NA	NA	NA	NA	NA	NA	NA	133	325	0.695833333333333	95.8194444444444	0.0187906599495836	0.0112155095169006	0.0223606827158436	0.0103086166168476	0.0171041617909382
SFO_070	65.7	135.7	209.1	143.4	1.19	0.8	1.01	19.6	23	27.6	M	++	0.87	1.12	0.99	3.21	1.56	35	NA	NA	NA	NA	NA	NA	NA	NA	NA	NA	NA	NA	135.5	319	0.520833333333333	107.555555555556	0.0848431994903778	0.0473467737912234	0.0328968541991468	0.0023313432007574	0.0214980486203183
SFO_071	60.5	123.7	190.7	130.3	1.17	0.8	1	17.8	21.5	25.4	F	+	1.07	1.24	1.16	4.12	2.21	34	NA	NA	NA	NA	NA	NA	NA	NA	NA	NA	NA	NA	129.5	323.5	0.4375	97.375	0.0414404610631984	0.021430837938959	0.0167669118767742	0.0070536666161806	0.011562195717173
SFO_072	101.4	180.5	285	183.6	0.95	0.85	0.9	22.2	25	29.4	F	++	0.93	1.16	1.12	6.62	2.38	38	NA	NA	NA	NA	NA	NA	NA	NA	NA	NA	NA	NA	131	325.5	0.354166666666667	97.125	0.0393343469758808	0.0247066367433527	0.0367031190792308	0.0293802531257777	0.0354721763689923
SFO_073	75.5	151.1	234.1	158.6	1.14	0.81	0.98	19.7	23	27.5	M	+	0.99	1.24	1.13	3.44	1.49	37.5	NA	NA	NA	NA	NA	NA	NA	NA	NA	NA	NA	NA	138	328	0.636111111111111	98.4444444444444	0.0248971038275227	0.0140150073511868	0.0304030565501242	0.0121653433027196	0.0237049065672263
SFO_074	103.1	223.8	318.1	215	1.27	0.65	0.98	21.6	26	30	M	+	1.02	1.27	1.18	3.71	1.18	38.5	NA	NA	NA	NA	NA	NA	NA	NA	NA	NA	NA	NA	135	333	0.708333333333333	105.125	0.0386439969240973	0.0108960499705966	0.0584944218278432	0.0078975384916097	0.0267901904904666
SFO_075	55.4	114.6	181.2	125.8	1.19	0.85	1.03	17.9	21.6	25.7	M	+	0.97	1.14	1.07	2.92	1.64	41	NA	NA	NA	NA	NA	NA	NA	NA	NA	NA	NA	NA	133.5	333.5	0.544444444444444	113.513888888889	0.0151356768355016	0.0189600519275712	0.0070439705612328	0.000508717711302753	0.00519660677399913
SFO_076	66.6	131.1	202.3	135.7	1.11	0.8	0.97	18.7	22	26.1	M	+	1.02	1.23	1.14	4.2	2.12	33.5	NA	NA	NA	NA	NA	NA	NA	NA	NA	NA	NA	NA	132	328	0.508333333333333	146.319444444444	0.0176150906248468	0.00427361487733984	0.0467403755452266	0.0086775931216469	0.0317436602413783
SFO_077	51.4	103.4	139.4	88	1.15	0.55	0.87	17.6	20.6	23.9	F	+	0.94	1.18	1.02	3.4	2.5	39	NA	NA	NA	NA	NA	NA	NA	NA	NA	NA	NA	NA	127	331.5	0.813888888888889	106.888888888889	0.0150153019667964	0.00676388720131882	0.0136253131798414	0.0280094698230271	0.018686831070387
SFO_078	99.9	196.5	286.5	186.6	1.11	0.7	0.92	21.2	25.2	29.3	F	++	1.05	1.23	1.14	6.1	2.18	39.5	NA	NA	NA	NA	NA	NA	NA	NA	NA	NA	NA	NA	132	328.5	0.508333333333333	108.972222222222	0.0236158753701755	0.00458247509928113	0.00553240648889882	0.0096803401056127	0.0130718926261592
SFO_079	41.5	81.4	126.1	84.6	1.1	0.81	0.97	16.4	19.5	23	F	+	0.94	1.1	1.04	2.69	2.18	40.5	NA	NA	NA	NA	NA	NA	NA	NA	NA	NA	NA	NA	132.5	332.5	0.493	96.3482142857143	0.0108327124760647	0.00607297463074275	0.00804930467885743	0.0119183078297035	0.00877562185203189
SFO_080	46.6	100.5	170.4	123.8	1.26	0.98	1.13	16.5	20.2	25	F	+	1.04	1.22	1.09	5.49	3.33	37	NA	NA	NA	NA	NA	NA	NA	NA	NA	NA	NA	NA	130	324.5	0.472222222222222	131.111111111111	0.0545790029444139	0.0300951433131583	0.0119988137396829	0.00973532886608774	0.0123774145337814
SFO_081	52.1	107.9	157.6	105.5	1.19	0.7	0.96	18.2	21	24.7	F	+	0.86	1.17	1.05	3.61	2.35	28.5	NA	NA	NA	NA	NA	NA	NA	NA	NA	NA	NA	NA	133	331	0.520833333333333	111.166666666667	0.125667472516537	0.00499096802890262	0.007462183668105	0.000757374817492658	0.00152928480055055
SFO_082	49.4	117	173.9	124.5	1.41	0.73	1.09	17.3	21.5	25.1	F	+	0.95	1.18	1.1	4.66	2.75	30.5	NA	NA	NA	NA	NA	NA	NA	NA	NA	NA	NA	NA	147	328	0.519444444444444	123.333333333333	0.00916967775049787	0.00555248445249704	0.0158114474974423	0.00435605984358767	0.00970314794497175
SFO_083	78.2	145.3	195.9	117.7	1.02	0.55	0.8	21.4	23.5	26.6	F	++	0.8	1.12	1.04	4.56	2.38	NA	NA	NA	NA	NA	NA	NA	NA	NA	NA	NA	NA	NA	139	341.5	0.922222222222222	104.589285714286	0.0147428917413172	0.0281924097684942	0.0172737941897064	0.0352550077733334	0.0221414155618765
SFO_084	70	139.8	204.7	134.7	1.13	0.71	0.93	18.5	23	27	F	+	1.11	1.15	1.04	5.29	2.65	33.5	NA	NA	NA	NA	NA	NA	NA	NA	NA	NA	NA	NA	135	327.5	0.425	102.194444444444	0.0090359365629256	0.00308777746483926	0.00103980240199954	0.000265771058688547	0.00256660408054576
SFO_085	26.9	63.6	106.6	79.7	1.41	0.96	1.2	15.7	18	22.2	F	+	0.7	1.09	0.97	2.67	2.57	35.5	NA	NA	NA	NA	NA	NA	NA	NA	NA	NA	NA	NA	132	327.5	0.565277777777778	102.347222222222	0.0300186377907923	0.189740079205349	0.0182381969708606	0.0208501373408541	0.0262901871584268
SFO_086	43.6	98.4	161.8	118.2	1.33	0.92	1.14	16.3	20	24	F	+	1.01	1.23	1.17	4.28	2.72	32.5	NA	NA	NA	NA	NA	NA	NA	NA	NA	NA	NA	NA	134	339.5	0.626388888888889	135.526785714286	0.0100381723065069	0.00924247108813207	0.0142568430595628	0.000466493793967897	0.0119718793505562
SFO_087	104.2	203.4	289.3	185.1	1.1	0.65	0.89	21.3	25.5	29.7	M	++	1.08	1.23	1.1	6.32	2.23	38.5	NA	NA	NA	NA	NA	NA	NA	NA	NA	NA	NA	NA	135.5	335.5	0.673611111111111	114	0.350597923821746	0.0233597358580098	0.0212488908742248	0.00606569417405536	0.0166665247956878
SFO_088	86	161.7	247.8	161.8	1.04	0.79	0.92	21.2	24.3	28.4	M	++	0.9	1.13	1.08	4.35	1.79	37.5	NA	NA	NA	NA	NA	NA	NA	NA	NA	NA	NA	NA	136	335.5	0.6375	120.055555555556	0.00680567044063887	0.0137598239605878	0.0192383699757673	0.000506069093612412	0.00284841740341138
SFO_089	53.6	109.8	179	125.4	1.18	0.91	1.05	17.4	31	25	M	+	1.02	0.37	1.15	4.01	2.29	34	NA	NA	NA	NA	NA	NA	NA	NA	NA	NA	NA	NA	133	331.5	0.425	111.805555555556	0.0189405624446004	0.0365179950571693	0.0434031711310671	0.00498834262100162	0.0149918450349512
SFO_090	57.3	119	177.6	120.3	1.2	0.74	0.98	18.1	21.5	25.7	M	+	0.97	1.2	1.05	3.17	1.82	32	NA	NA	NA	NA	NA	NA	NA	NA	NA	NA	NA	NA	133	327	0.461111111111111	107.319444444444	0.0175187785186244	0.0406003705090086	0.0214742598800841	0.00593526447958361	0.0155449650263897
SFO_091	40.9	93.9	155.7	114.8	1.36	0.94	1.16	17.9	20	24.5	M	+	0.71	1.17	1.06	2.92	1.91	35	NA	NA	NA	NA	NA	NA	NA	NA	NA	NA	NA	NA	111.930555555556	327	0.472222222222222	111.930555555556	0.0469784852546711	0.0155867076441561	0.0300327337709995	0.00614140702955976	0.0175783473153306
SFO_092	40.2	91.4	177.7	137.5	1.35	0.48	0.75	16.3	20	24.8	F	-	0.93	1.14	1.17	5.68	3.3	NA	0.077	5.299	5.22	306.5	336	29.5	104	125	21	3.88	NA	NA	NA	NA	NA	NA	NA	NA	NA	NA	NA
SFO_093	87.4	156.6	297.5	210.1	0.96	0.46	0.62	19.8	23.5	29.3	F	+	1.13	1.21	1.18	4.2	1.43	NA	0.062	6.805	6.74	305.5	345	39.5	132.5	130.5	-2	3.35	NA	NA	NA	NA	NA	NA	NA	NA	NA	NA	NA
SFO_094	58.1	118.6	196.5	138.4	1.17	0.36	0.61	18.4	31.6	27.6	M	-	0.93	0.38	0.93	0.95	0.49	NA	0.157	5.222	5.07	314.5	306.5	-8	132.5	127	-5.5	NA	NA	2.87	NA	NA	NA	NA	NA	NA	NA	NA	NA
SFO_095	69.2	152	308.9	239.7	1.29	0.51	0.75	18.8	22.5	29.1	M	-	1.04	1.33	1.25	4.24	1.39	NA	1.543	1.861	0.32	311	320	9	127	126.5	-0.5	NA	2.26E+04	2.87	NA	NA	NA	NA	NA	NA	NA	NA	NA
SFO_098	94.3	198.3	406.6	312.3	1.22	0.52	0.73	21.2	25.6	32.2	M	+	0.99	1.18	1.22	3.12	0.77	NA	1.538	1.588	0.05	309	308	-1	134	125	-9	NA	6.82E+04	2.89	NA	NA	NA	NA	NA	NA	NA	NA	NA
SFO_099	108	187.3	295.7	187.7	0.9	0.33	0.51	21.8	24.8	29.8	M	+	1.04	1.23	1.12	1.63	0.56	NA	0.315	3.558	3.24	310	302.5	-7.5	127.5	123	-4.5	NA	5.64E+04	2.84	NA	NA	NA	NA	NA	NA	NA	NA	NA
SFO_100	46.1	105.4	200.1	154	1.36	0.46	0.74	16.4	21	26.9	F	+	1.05	1.14	1.03	4.11	2.1	NA	0.777	6.422	5.65	312	311	-1	134.5	125	-9.5	3.9	NA	NA	NA	NA	NA	NA	NA	NA	NA	NA	NA
SFO_102	73.5	160.9	339.7	266.2	1.28	0.54	0.77	18.9	23.5	29.8	M	+	1.09	1.24	1.28	3.41	1.01	NA	0.07	1.805	1.73	313	322.5	9.5	126.5	123	-3.5	NA	4.66E+04	2.87	NA	NA	NA	NA	NA	NA	NA	NA	NA
SFO_103	90.9	177.4	296.3	205.4	1.1	0.37	0.59	21.1	24.2	29.5	M	+	0.97	1.25	1.15	1.73	0.59	NA	0.067	3.855	3.79	311	313	2	127	129.5	2.5	NA	7.10E+04	2.9	NA	NA	NA	NA	NA	NA	NA	NA	NA
SFO_104	81.8	170.4	352.3	270.5	1.2	0.52	0.73	19.1	23.5	30.2	F	+	1.17	1.31	1.28	9.87	2.88	NA	1.078	14.192	13.11	313	245	-68	124.5	121.5	-3	3.98	NA	NA	NA	NA	NA	NA	NA	NA	NA	NA	NA
SFO_105	68.8	124.8	207.7	138.9	0.98	0.37	0.56	19.3	22	26.3	F	+	0.96	1.17	1.14	1.56	0.75	NA	0.038	16.266	16.23	310	309	-1	128.5	124	-4.5	3.94	NA	NA	NA	NA	NA	NA	NA	NA	NA	NA	NA
SFO_106	42.1	98.4	216.1	174	1.39	0.57	0.82	15.9	19.5	26	F	+	1.05	1.33	1.23	3.54	1.66	NA	0.045	8.654	8.61	311	317.5	6.5	129	123	-6	3.88	NA	NA	NA	NA	NA	NA	NA	NA	NA	NA	NA
SFO_107	71	147.8	319.4	248.4	1.2	0.55	0.76	19	22.8	28.7	M	+	1.04	1.25	1.35	3.27	1.03	NA	0.056	2.077	2.02	317	314	-3	128	127	-1	NA	5.46E+04	2.9	NA	NA	NA	NA	NA	NA	NA	NA	NA
SFO_108	73.7	156.3	237.8	164.1	1.23	0.3	0.59	18.9	25.5	27.8	M	+	1.09	0.94	1.11	1.36	0.58	NA	0.038	2.777	2.74	313	301	-12	126	125.5	-0.5	NA	5.55E+04	2.88	NA	NA	NA	NA	NA	NA	NA	NA	NA
SFO_109	45.3	108.2	231.7	186.4	1.43	0.55	0.82	16.6	20	26.4	M	+	0.99	1.35	1.26	2.43	1.06	NA	0.049	2.372	2.32	317	312.5	-4.5	126.5	126	-0.5	NA	5.98E+04	2.91	NA	NA	NA	NA	NA	NA	NA	NA	NA
SFO_110	53.7	117.3	263.9	210.2	1.28	0.58	0.8	17.5	21.8	28.5	F	+	1	1.13	1.14	2.11	0.81	NA	0.052	1.195	1.14	304	320.5	16.5	130	130	0	NA	5.09E+04	2.88	NA	NA	NA	NA	NA	NA	NA	NA	NA
SFO_111	66.3	145.2	211.9	145.6	1.29	0.27	0.58	19.2	23	27.3	F	+	0.94	1.19	1.04	1.34	0.64	NA	0.06	11.713	11.65	309	303.5	-5.5	127	126	-1	3.93	NA	NA	NA	NA	NA	NA	NA	NA	NA	NA	NA
SFO_112	65.1	137.2	381.2	316.1	1.22	0.74	0.89	17.7	22.8	32.8	F	-	1.17	1.16	1.08	7.31	1.96	NA	0.192	17.136	16.94	310	330	20	126.5	132	5.5	NA	NA	NA	NA	NA	NA	NA	NA	NA	NA	NA	NA
SFO_113	55.6	114.2	204.4	148.8	1.18	0.42	0.65	17.1	21	25.9	F	+	1.11	1.23	1.18	1.5	0.74	NA	0.082	15.911	15.83	300	309	9	126.5	129	2.5	3.91	NA	NA	NA	NA	NA	NA	NA	NA	NA	NA	NA
SFO_114	62.4	124	215.4	153	1.13	0.4	0.62	18.4	21.8	26.7	F	+	1	1.2	1.13	1.55	0.73	NA	0.07	15.871	15.8	315	310.5	-4.5	127	118.5	-8.5	3.85	NA	NA	NA	NA	NA	NA	NA	NA	NA	NA	NA
SFO_115	49.5	102.9	212.2	162.8	1.2	0.52	0.73	18.5	20.7	26	F	+	0.78	1.16	1.21	1.89	0.9	NA	0.256	14.725	14.47	320	333	13	133	126	-7	3.96	NA	NA	NA	NA	NA	NA	NA	NA	NA	NA	NA
SFO_116	113.8	182.5	332.8	219	0.77	0.43	0.54	23.2	25	30	M	+	0.91	1.17	1.23	2.8	0.85	NA	0.087	16.848	16.76	314	318	4	132.5	132.5	0	4.3	NA	NA	NA	NA	NA	NA	NA	NA	NA	NA	NA
SFO_117	80.7	161.6	302.8	222.1	1.14	0.45	0.66	20.5	24	31.2	M	+	0.94	1.17	1	1.67	0.55	NA	1.122	2.775	1.65	318	306	-12	130	132	2	NA	6.85E+04	2.83	NA	NA	NA	NA	NA	NA	NA	NA	NA
SFO_118	86	165.8	289	203	1.08	0.4	0.61	21	24	29.5	M	+	0.93	1.2	1.13	2.24	0.78	NA	0.137	1.913	1.78	310	304	-6	126	129	3	NA	7.51E+04	2.86	NA	NA	NA	NA	NA	NA	NA	NA	NA
SFO_119	79.9	157	301.8	221.9	1.11	0.47	0.67	19	23.5	29.9	F	+	1.16	1.21	1.13	1.95	0.65	NA	0.046	13.141	13.1	301	298.5	-2.5	128.5	124	-4.5	3.85	NA	NA	NA	NA	NA	NA	NA	NA	NA	NA	NA
SFO_120	66.8	136.5	224.5	157.7	1.17	0.36	0.61	19.2	22.3	27.2	M	+	0.94	1.23	1.12	1.31	0.59	NA	0.517	2.071	1.55	312	302.5	-9.5	120	128	8	NA	7.31E+04	2.87	NA	NA	NA	NA	NA	NA	NA	NA	NA
SFO_121	49.3	105.7	224.1	174.8	1.25	0.54	0.76	17.8	20.9	26.9	F	+	0.87	1.16	1.15	1.27	0.57	NA	-0.164	8.342	8.51	304	320	16	120	121.5	1.5	4.03	NA	NA	NA	NA	NA	NA	NA	NA	NA	NA	NA
SFO_122	70.8	134.8	234.1	163.3	1.06	0.4	0.6	18.8	23	28.1	M	+	1.07	1.11	1.06	1.81	0.78	NA	6.191	5.523	-0.67	321	310	-11	132.5	126.5	-6	NA	5.42E+04	2.85	NA	NA	NA	NA	NA	NA	NA	NA	NA
SFO_123	61.8	132.7	251.3	189.5	1.25	0.46	0.7	18.2	22	28	F	+	1.03	1.25	1.14	3.81	1.54	NA	1.633	7.878	6.25	312	322.5	10.5	133.5	128	-5.5	3.94	NA	NA	NA	NA	NA	NA	NA	NA	NA	NA	NA
SFO_124	82.1	146.5	271.8	189.7	0.95	0.44	0.6	19.9	23.5	28.9	F	+	1.04	1.13	1.13	3.31	1.23	NA	2.71	15.453	12.74	308	338	30	129.5	117.5	-12	4.14	NA	NA	NA	NA	NA	NA	NA	NA	NA	NA	NA
SFO_125	50.8	105.5	200.4	149.6	1.2	0.46	0.69	17.3	21.1	26.8	F	+	0.98	1.12	1.04	1.17	0.59	NA	-0.017	8.766	8.78	297	337	40	128	128	0	3.92	NA	NA	NA	NA	NA	NA	NA	NA	NA	NA	NA
SFO_126	67	145.7	287	220	1.27	0.49	0.73	19.1	22.5	29.2	M	+	0.96	1.28	1.15	1.51	0.53	NA	2.811	1.861	-0.95	314	307.5	-6.5	127	128	1	NA	4.13E+04	2.84	NA	NA	NA	NA	NA	NA	NA	NA	NA
SFO_127	140.5	254.7	427.5	287	0.98	0.37	0.56	23.4	27.8	32.5	M	+	1.1	1.19	1.25	4.22	1	NA	0.412	2.443	2.03	302	323	21	129	130	1	NA	5.13E+04	2.85	NA	NA	NA	NA	NA	NA	NA	NA	NA
SFO_128	63	159.6	294.6	231.6	1.52	0.44	0.78	19.8	23.5	29.2	M	+	0.81	1.23	1.18	1.62	0.55	NA	1.067	2.359	1.29	306	308	2	131.5	126.5	-5	NA	7.47E+04	2.87	NA	NA	NA	NA	NA	NA	NA	NA	NA
SFO_129	80	165.7	298.1	218.1	1.19	0.42	0.66	19.7	23.8	30	F	+	1.05	1.23	1.1	7.4	2.54	NA	-0.02	14.858	14.88	290	340	50	128	127.5	-0.5	4.16	NA	NA	NA	NA	NA	NA	NA	NA	NA	NA	NA
SFO_130	88	184.4	337.8	249.8	1.21	0.44	0.68	19.3	25	30.3	F	+	1.22	1.18	1.21	1.17	0.35	NA	5.676	9.785	4.11	326	321	-5	130.5	120	-10.5	4.16	NA	NA	NA	NA	NA	NA	NA	NA	NA	NA	NA
SFO_131	111.1	225.4	402.4	291.3	1.16	0.42	0.65	21.4	26	32.9	M	+	1.13	1.28	1.13	2.39	0.6	NA	3.547	2.835	-0.71	315	328	13	127.5	136.5	9	NA	6.54E+04	2.85	NA	NA	NA	NA	NA	NA	NA	NA	NA
SFO_132	49.9	108.4	207.7	157.8	1.27	0.47	0.72	17.8	21	27	M	+	0.88	1.17	1.06	1.52	0.74	NA	2.619	4.767	2.15	305	323.5	18.5	131.5	132	0.5	NA	6.88E+04	2.9	NA	NA	NA	NA	NA	NA	NA	NA	NA
SFO_133	67.9	142.9	295	227.1	1.22	0.52	0.74	18.8	23	27	M	+	1.02	1.17	1.5	2.57	0.88	NA	1.147	2.531	1.38	302	322	20	133	128.5	-4.5	NA	5.89E+04	2.87	NA	NA	NA	NA	NA	NA	NA	NA	NA
SFO_135	40.7	94	167.7	127	1.37	0.42	0.71	16.7	20.2	24.6	F	+	0.87	1.14	1.13	0.97	0.58	NA	4.158	9.353	5.2	314	329	15	123	125	2	3.9	NA	NA	NA	NA	NA	NA	NA	NA	NA	NA	NA
SFO_136	88	154.1	247.8	159.8	0.92	0.34	0.52	20.3	23.5	28.7	M	+	1.05	1.19	1.05	1.48	0.6	NA	0.147	3.86	3.71	317	311.5	-5.5	123	124	1	NA	6.57E+04	2.85	NA	NA	NA	NA	NA	NA	NA	NA	NA
SFO_137	76	165.2	299.5	223.5	1.27	0.43	0.69	19.3	23.9	30	F	+	1.06	1.21	1.11	2.34	0.79	NA	0.872	17.294	16.42	302	326.5	24.5	130	133	3	4.19	NA	NA	NA	NA	NA	NA	NA	NA	NA	NA	NA
SFO_139	88.5	176.4	355.2	266.7	1.13	0.5	0.7	18.9	24.5	30.6	M	+	1.31	1.2	1.24	2.96	0.84	NA	2.134	2.985	0.85	300	314	14	128.5	129	0.5	NA	5.16E+04	2.84	NA	NA	NA	NA	NA	NA	NA	NA	NA
SFO_140	57.1	121.6	242	184.9	1.24	0.5	0.73	17.4	21.5	27.9	F	+	1.08	1.22	1.11	4.08	1.71	NA	0.829	7.947	7.12	309	324	15	128	128.5	0.5	3.69	NA	NA	NA	NA	NA	NA	NA	NA	NA	NA	NA
SFO_141	52.3	108.6	226.2	173.9	1.2	0.53	0.74	18.2	21	27.2	F	+	0.87	1.17	1.12	2.22	0.99	NA	0.382	5.956	5.57	312	317.5	5.5	134	124.5	-9.5	3.87	NA	NA	NA	NA	NA	NA	NA	NA	NA	NA	NA
SFO_143	55	115.9	188.1	133.1	1.22	0.35	0.62	18.1	21.5	26.6	F	+	0.93	1.17	1	1.14	0.61	NA	0.668	9.52	8.85	306	325	19	130	119.5	-10.5	3.97	NA	NA	NA	NA	NA	NA	NA	NA	NA	NA	NA
SFO_144	69.4	135.6	268.6	199.2	1.1	0.49	0.68	18.3	23	28.4	F	+	1.13	1.11	1.17	2.49	0.94	NA	6.389	7.488	1.1	300	299	-1	127	122	-5	4.1	NA	NA	NA	NA	NA	NA	NA	NA	NA	NA	NA
SFO_145	85.6	167.3	261.1	175.5	1.1	0.32	0.56	21.4	24	29.3	M	+	0.87	1.21	1.04	1.44	0.55	NA	0.527	0.521	-0.01	315	303	-12	130	126.5	-3.5	NA	6.58E+04	2.87	NA	NA	NA	NA	NA	NA	NA	NA	NA
SFO_146	61.6	129.9	244.6	183	1.22	0.46	0.69	19.1	22	28.4	M	+	0.88	1.22	1.07	1.22	0.5	NA	1.756	1.264	-0.49	322	304	-18	129	123.5	-5.5	NA	7.43E+04	2.87	NA	NA	NA	NA	NA	NA	NA	NA	NA
SFO_147	91.5	178.8	283.5	192	1.1	0.33	0.57	21.3	24	29.5	F	+	0.95	1.29	1.1	1.64	0.58	NA	5.427	2.853	-2.57	314	312	-2	129.5	129	-0.5	NA	5.97E+04	2.85	NA	NA	NA	NA	NA	NA	NA	NA	NA
SFO_148	79.2	163.3	263.6	184.4	1.19	0.34	0.6	20.3	24	29.2	M	+	0.95	1.18	1.06	1.11	0.42	NA	3.289	2.248	-1.04	319	305	-14	123	125.5	2.5	NA	5.09E+04	2.87	NA	NA	NA	NA	NA	NA	NA	NA	NA
SFO_149	79.4	153.7	267.3	187.9	1.08	0.4	0.61	21.1	23.5	28.9	F	+	0.85	1.18	1.11	1.83	0.69	NA	1.216	4.748	3.53	316	314	-2	127.5	127.5	0	4.07	NA	NA	NA	NA	NA	NA	NA	NA	NA	NA	NA
SFO_150	85.1	168.9	344.9	259.8	1.12	0.51	0.7	20.4	24	29.9	M	+	1	1.22	1.29	2.93	0.86	NA	1.595	0.719	-0.88	317	327	10	126	120	-6	NA	5.03E+04	2.85	NA	NA	NA	NA	NA	NA	NA	NA	NA
SFO_151	101.5	212.2	367.2	265.7	1.21	0.39	0.65	20.4	25	31.7	M	+	1.2	1.36	1.15	3.04	0.84	NA	3.505	0.91	-2.6	313	306.5	-6.5	128.5	124	-4.5	NA	7.39E+04	2.86	NA	NA	NA	NA	NA	NA	NA	NA	NA
SFO_152	80.2	156.6	304.7	224.5	1.1	0.48	0.67	19.4	23.8	29.5	M	+	1.1	1.16	1.19	1.93	0.64	NA	0.454	0.981	0.53	315	311.5	-3.5	130.5	129.5	-1	NA	4.63E+04	2.91	NA	NA	NA	NA	NA	NA	NA	NA	NA
SFO_153	61.9	124.1	272.3	210.4	1.14	0.57	0.74	19.6	22	28.4	F	+	0.82	1.17	1.19	2.68	0.99	NA	5.935	0.714	-5.22	301	336	35	126.5	130.5	4	3.95	NA	NA	NA	NA	NA	NA	NA	NA	NA	NA	NA
SFO_154	57.8	133.5	225.1	167.3	1.37	0.38	0.68	16.7	22.5	27.7	F	+	1.24	1.17	1.06	2.24	1	NA	2.634	7.94	5.31	324.5	343	18.5	128.5	125	-3.5	4.12	NA	NA	NA	NA	NA	NA	NA	NA	NA	NA	NA
SFO_155	71.5	140.4	259	187.5	1.11	0.44	0.65	18.6	22.8	28.2	F	+	1.11	1.18	1.15	2.47	0.96	NA	4.143	4.719	0.58	308	334.5	26.5	126	130.5	4.5	3.95	NA	NA	NA	NA	NA	NA	NA	NA	NA	NA	NA
SFO_156	65.7	142.6	298.7	233	1.27	0.53	0.76	17.8	23	30.1	F	+	1.16	1.17	1.1	2.14	0.72	NA	1.166	16.65	15.48	306	306	0	125	119.5	-5.5	4.23	NA	NA	NA	NA	NA	NA	NA	NA	NA	NA	NA
SFO_157	56.2	133	226.2	170	1.41	0.38	0.7	17.4	22.5	27.9	M	+	1.07	1.17	1.04	1.18	0.52	NA	2.716	6.258	3.54	307	306	-1	122	128	6	NA	7.04E+04	2.86	NA	NA	NA	NA	NA	NA	NA	NA	NA
SFO_158	76.1	163.7	296.8	220.7	1.26	0.43	0.68	20.1	24	29.7	M	+	0.94	1.18	1.13	1.86	0.63	NA	9.068	1.623	-7.44	318	309	-9	125.5	129.5	4	NA	5.29E+04	2.87	NA	NA	NA	NA	NA	NA	NA	NA	NA
SFO_159	109.3	207.8	369.6	260.3	1.05	0.41	0.61	21.8	25	31.3	M	+	1.05	1.33	1.21	2.06	0.56	NA	1.97	2.95	0.98	314	307	-7	126	127	1	NA	7.30E+04	2.86	NA	NA	NA	NA	NA	NA	NA	NA	NA
SFO_160	77.9	152.3	234.3	156.4	1.1	0.31	0.55	18.2	23.5	28.6	M	+	1.29	1.17	1	1.38	0.59	NA	2.389	5.231	2.84	320	299	-21	129	124.5	-4.5	NA	7.70E+04	2.89	NA	NA	NA	NA	NA	NA	NA	NA	NA
SFO_161	36.4	86.7	184.1	147.7	1.42	0.54	0.81	15.6	18	27	M	+	0.96	1.49	0.94	1.2	0.66	NA	1.449	0.638	-0.81	304	313	9	129	130.5	1.5	NA	3.21E+04	2.83	NA	NA	NA	NA	NA	NA	NA	NA	NA
SFO_162	62.4	119.2	290.2	227.8	1.06	0.64	0.77	17.9	22	28.4	F	-	1.09	1.12	1.27	6.33	2.23	NA	3.378	6.214	2.84	340	320	-20	140	125	-15	4.02	NA	NA	NA	NA	NA	NA	NA	NA	NA	NA	NA
SFO_163	50.3	112.1	248.6	198.3	1.31	0.57	0.8	18.4	21.5	27.8	F	+	0.81	1.13	1.16	2.54	1.03	NA	3.192	10.965	7.77	300	325	25	129.5	129.5	0	3.92	NA	NA	NA	NA	NA	NA	NA	NA	NA	NA	NA
SFO_164	81	149.3	284.8	203.8	1	0.46	0.63	19.5	24	28.6	M	+	1.09	1.08	1.22	1.89	0.67	NA	11.349	2.956	-8.39	312	322	10	129.5	128	-1.5	NA	4.41E+04	2.9	NA	NA	NA	NA	NA	NA	NA	NA	NA
SFO_165	84.6	175.1	296	211.4	1.19	0.38	0.63	20.6	24.2	29.9	M	+	0.97	1.24	1.11	1.74	0.59	NA	1.747	2.006	0.26	313	309	-4	125.5	127.5	2	NA	2.94E+04	2.87	NA	NA	NA	NA	NA	NA	NA	NA	NA
SFO_166	75	150	378	303	1.14	0.66	0.81	18.7	23.6	30.1	F	-	1.15	1.14	1.39	5.26	1.41	NA	3.763	9.898	6.14	303	323	20	115.5	128	12.5	NA	NA	NA	NA	NA	NA	NA	NA	NA	NA	NA	NA
SFO_168	92	189	393.3	301.3	1.18	0.53	0.73	20.2	24.2	32.3	M	+	1.12	1.33	1.17	4.14	1.06	NA	4.643	3.205	-1.44	311	304	-7	130	125	-5	NA	1.01E+05	2.57	NA	NA	NA	NA	NA	NA	NA	NA	NA
SFO_169	83.4	165.7	314.4	231	1.13	0.46	0.67	20.2	23.8	30	F	+	1.01	1.23	1.16	1.87	0.6	NA	1.94	7.563	5.62	299	321	22	117.5	132.5	15	3.95	NA	NA	NA	NA	NA	NA	NA	NA	NA	NA	NA
SFO_170	59.1	114.5	235.1	176	1.08	0.52	0.69	18.4	21	28.6	F	-	0.95	1.24	1	2.26	0.97	NA	1.269	9.053	7.78	322	311	-11	133.5	126	-7.5	NA	NA	NA	NA	NA	NA	NA	NA	NA	NA	NA	NA
SFO_171	48.6	119.1	175.2	126.6	1.47	0.28	0.64	17.4	20.5	24.9	M	+	0.92	1.38	1.13	1.01	0.58	NA	3.013	3.706	0.69	318.5	304	-14.5	NA	131	NA	NA	7.34E+04	2.9	NA	NA	NA	NA	NA	NA	NA	NA	NA
SFO_172	49.6	103.3	179.4	129.8	1.2	0.4	0.65	17.8	20.8	28	F	+	0.88	1.15	0.82	1.01	0.56	NA	3.807	13.199	9.39	321.5	304.5	-17	133.5	125	-8.5	4	NA	NA	NA	NA	NA	NA	NA	NA	NA	NA	NA
SFO_173	80.2	152.7	274.5	194.4	1.06	0.42	0.62	20.3	23	29.1	F	+	0.96	1.26	1.11	6.27	2.34	NA	2.216	20.756	18.54	324	327.5	3.5	134.5	126	-8.5	3.8	NA	NA	NA	NA	NA	NA	NA	NA	NA	NA	NA
SFO_174	42.7	89.8	168.6	125.9	1.22	0.45	0.69	15.7	20	25	F	+	1.1	1.12	1.08	1.37	0.82	NA	1.494	6.454	4.96	312	318	6	127	128.5	1.5	4.05	NA	NA	NA	NA	NA	NA	NA	NA	NA	NA	NA
SFO_175	73	150.1	293.3	220.3	1.18	0.48	0.7	18.8	23	29.7	M	+	1.1	1.23	1.12	1.76	0.6	NA	5.831	1.448	-4.38	324	312	-12	125.5	126	0.5	NA	8.35E+04	2.81	NA	NA	NA	NA	NA	NA	NA	NA	NA
SFO_176	61.1	116.9	202.7	141.6	1.06	0.4	0.6	18.4	20.5	26.7	F	+	0.98	1.36	1.06	1.41	0.7	NA	4.499	21.435	16.94	317	332	15	124.5	124	-0.5	3.65	NA	NA	NA	NA	NA	NA	NA	NA	NA	NA	NA
SFO_177	82	169.7	277.3	195.3	1.19	0.35	0.61	21	24.8	30.1	M	+	0.89	1.11	1.02	1.14	0.41	NA	0.904	2.648	1.74	321	311	-10	131.5	125	-6.5	NA	7.58E+04	2.85	NA	NA	NA	NA	NA	NA	NA	NA	NA
SFO_178	80.6	158.4	274.7	194.1	1.11	0.4	0.62	20.1	23.5	30.2	M	+	0.99	1.22	1	1.64	0.6	NA	1.663	7.015	5.35	335	301	-34	126	122	-4	NA	8.94E+04	2.85	NA	NA	NA	NA	NA	NA	NA	NA	NA
SFO_179	70.2	136.7	253.1	182.9	1.09	0.44	0.64	18.3	22.8	28.8	F	+	1.15	1.15	1.06	1.57	0.62	NA	0.604	3.678	3.07	309	313	4	126.5	125	-1.5	4.05	NA	NA	NA	NA	NA	NA	NA	NA	NA	NA	NA
SFO_180	81.3	173.3	335.3	254	1.24	0.47	0.71	21.5	24	30.8	M	+	0.82	1.25	1.15	1.85	0.55	NA	0.191	0.998	0.81	316	318	2	124	129.5	5.5	NA	7.71E+04	2.9	NA	NA	NA	NA	NA	NA	NA	NA	NA
SFO_181	60.7	123.7	272.8	212.1	1.17	0.57	0.76	18.6	21.8	28.4	F	+	0.94	1.19	1.19	5.13	1.92	NA	1.438	8.192	6.75	327	333	6	127	126	-1	3.78	NA	NA	NA	NA	NA	NA	NA	NA	NA	NA	NA
SFO_182	111.5	203.8	344.7	233.2	0.99	0.38	0.57	21.2	25.5	30.5	M	+	1.17	1.23	1.21	2.71	0.79	NA	0.908	2.453	1.54	330	317	-13	125	123.5	-1.5	NA	6.95E+04	2.83	NA	NA	NA	NA	NA	NA	NA	NA	NA
SFO_184	82.6	162.1	306	223.4	1.11	0.46	0.66	18.4	24	28.7	F	+	1.33	1.17	1.29	2.41	0.79	NA	4.211	11.762	7.55	334	305	-29	128	120.5	-7.5	4.16	NA	NA	NA	NA	NA	NA	NA	NA	NA	NA	NA
SFO_185	171.5	272.6	435.7	264.2	0.76	0.34	0.47	25.1	28.7	33.2	M	+	1.08	1.15	1.19	2.13	0.49	NA	0.102	1.914	1.81	334	310	-24	128	126	-2	NA	9.30E+04	2.83	NA	NA	NA	NA	NA	NA	NA	NA	NA
SFO_186	80.8	179.3	355.8	275	1.31	0.49	0.74	19.3	24.5	31	M	+	1.12	1.22	1.19	1.62	0.46	NA	1.266	1.825	0.56	319	308	-11	128	127.5	-0.5	NA	9.43E+04	2.8	NA	NA	NA	NA	NA	NA	NA	NA	NA
SFO_187	72.5	150.9	309.6	237.1	1.2	0.52	0.73	20.2	23.5	29.7	M	+	0.88	1.16	1.18	2.64	0.86	NA	1.573	0.675	-0.9	330	305	-25	126	121	-5	NA	9.85E+04	2.84	NA	NA	NA	NA	NA	NA	NA	NA	NA
SFO_188	59.8	130.3	256.6	196.8	1.28	0.49	0.73	17.2	22	28.1	F	+	1.18	1.22	1.16	2.11	0.83	NA	8.189	7.63	-0.56	331	313	-18	119.5	127	7.5	4.12	NA	NA	NA	NA	NA	NA	NA	NA	NA	NA	NA
SFO_189	82.8	159.8	276	193.2	1.08	0.39	0.61	19.8	23.5	29.7	M	+	1.07	1.23	1.05	1.6	0.58	NA	1.256	2.874	1.62	331	307	-24	126	126.5	0.5	NA	5.72E+04	2.84	NA	NA	NA	NA	NA	NA	NA	NA	NA
SFO_190	86.2	153.4	257	170.8	0.94	0.37	0.55	18.9	23.5	28.6	F	+	1.28	1.18	1.1	2.82	1.11	NA	1.08	13.176	12.1	316	318	2	122.5	129	6.5	3.95	NA	NA	NA	NA	NA	NA	NA	NA	NA	NA	NA
SFO_191	81.2	150.9	303.4	222.2	1.02	0.5	0.66	18.8	23	29.9	F	-	1.22	1.24	1.14	6.04	2.03	NA	0.6	7.673	7.07	328	312.5	-15.5	131.5	127	-4.5	3.84	NA	NA	NA	NA	NA	NA	NA	NA	NA	NA	NA
SFO_192	65.2	121.9	261.7	196.5	1.03	0.55	0.7	19.8	22.4	29.4	F	+	0.84	1.08	1.03	1.67	0.64	NA	3.395	1.172	-2.22	336	306.5	-29.5	131	132.5	1.5	NA	6.18E+04	2.87	NA	NA	NA	NA	NA	NA	NA	NA	NA
