# Supplementary material for: Sex Chromosome Evolution, Heterochiasmy, and Physiological QTL in the Salmonid Brook Charr Salvelinus fontinalis
Source: G3 (Bethesda). 2017 Jun 16;7(8):2749–62. doi: 10.1534/g3.117.040915 (PMC5555479; doi:10.1534/g3.117.040915)
Supplement: Supplementary file 6 [file 2749FileS2.zip]

Archive with 1 entries (1 files):
- additional_file6_Sfon_map_batch_1.fa
